# Supplementary material for: Biases in Drosophila melanogaster protein trap screens
Source: BMC Genomics. 2009 May 28;10:249. doi: 10.1186/1471-2164-10-249 (PMC2695487; doi:10.1186/1471-2164-10-249)
Supplement: Additional file 1 — Compiled data. The table contains the original data (the FlyTrap line number, gene hit, coordinates, strand information, trap category and the original genome release that was used for mapping) followed by the updated information mapped to Genome Release 5 (the new coordinates, gene and transcript hit, feature hit, the original frame information and the frame the hit is supposed to be landing in according to the new mapping). To avoid ambiguities in mapping, separate entries were included for each transcript hit by the insertion. [file 1471-2164-10-249-S1.txt]

Flytrap line	CG name	Old coordinate	Strand	Feature	Genome release	New coordinate	Gene hit	Transcript	Feature hit	Feature number	Coding sequence hit?	Flytrap frame
BA00113	CG3842	X:6079707	+	Enhancer	3	chrX:6233364						A
BA00120	CG2207	2L:21461853	-	Enhancer	3	chr2L:21628732	CG2207	RA	intron	1	Yes	A	B
BA00120	CG2207	2L:21461853	-	Enhancer	3	chr2L:21628732	CG2207	RB	intron	2	Yes	A	B
BA00120	CG2207	2L:21461853	-	Enhancer	3	chr2L:21628732	CG2207	RF	intron	1	Yes	A	B
BA00127	CG5146	3L:5542800	+	Enhancer	3	chr3L:5576592						A
BA00129	CG13868	2R:15375414	-	Enhancer	3	chr2R:16199207	CG13868	RA	intron	2	No	A
BA00131	CG17383	3R:21462548	+	Enhancer?	3	chr3R:21473183	CG17383	RA	exon	3	No	A
BA00131	CG17383	3R:21462548	+	Enhancer?	3	chr3R:21473183	CG17383	RB	exon	3	No	A
BA00131	CG17383	3R:21462548	+	Enhancer?	3	chr3R:21473183	CG17383	RC	exon	3	No	A
BA00131	CG17383	3R:21462548	+	Enhancer?	3	chr3R:21473183	CG17383	RD	intron	1	No	A
BA00131	CG17383	3R:21462548	+	Enhancer?	3	chr3R:21473183	CG17383	RE	intron	2	No	A
BA00131	CG17383	3R:21462548	+	Enhancer?	3	chr3R:21473183	CG17383	RF	exon	1	No	A
BA00137	CG4730	3R:21494016	-	Enhancer	3	chr3R:21504651						A
BA00146	CG10293	3R:17859545	+	Enhancer?	3	chr3R:17868581	CG10293	RA	intron	1	No	A
BA00146	CG10293	3R:17859545	+	Enhancer?	3	chr3R:17868581	CG10293	RB	intron	1	No	A
BA00146	CG10293	3R:17859545	+	Enhancer?	3	chr3R:17868581	CG10293	RC	intron	1	No	A
BA00147	CG7188	3L:8268449	-	Enhancer	3	chr3L:8302839						A
BA00148	CG10578	3L:5711298	-	Enhancer?	3	chr3L:5745090	CG10578	RA	exon	1	No	A
BA00148	CG10578	3L:5711298	-	Enhancer?	3	chr3L:5745090	CG10578	RB	exon	1	No	A
BA00153	CG9381	3R:5376897	-	Enhancer?	3	chr3R:5376881	CG9381	RA	intron	1	No	A
BA00153	CG9381	3R:5376897	-	Enhancer?	3	chr3R:5376881	CG9381	RB	intron	1	No	A
BA00153	CG9381	3R:5376897	-	Enhancer?	3	chr3R:5376881	CG9381	RC	intron	1	No	A
BA00155	CG3186	2R:19101733	+	Protein?	3	chr2R:19945688	CG3186	RA	intron	1	No	A
BA00155	CG3186	2R:19101733	+	Protein?	3	chr2R:19945688	CG3186	RB	intron	1	No	A
BA00158	CG12428	3R:23518935	-	Enhancer	3	chr3R:23529570	CG12428	RA	exon	6	Yes	A
BA00158	CG12428	3R:23518935	-	Enhancer	3	chr3R:23529570	CG12428	RB	exon	6	Yes	A
BA00158	CG12428	3R:23518935	-	Enhancer	3	chr3R:23529570	CG12428	RC	exon	6	Yes	A
BA00158	CG12428	3R:23518935	-	Enhancer	3	chr3R:23529570	CG12428	RD	exon	6	Yes	A
BA00158	CG12428	3R:23518935	-	Enhancer	3	chr3R:23529570	CG12428	RE	exon	6	Yes	A
BA00163	CG2125	4:75143	-	Protein	3	chr4:75143	CG2125	RA	intron	1	Yes	A	B
BA00164	CG9696	2R:16367517	+	Protein?	3	chr2R:17211471	CG9696	RA	intron	1	No	A
BA00164	CG9696	2R:16367517	+	Protein?	3	chr2R:17211471	CG9696	RD	intron	1	No	A
BA00164	CG9696	2R:16367517	+	Protein?	3	chr2R:17211471	CG9696	RE	intron	1	No	A
BA00167	CG1242	3L:3174640	+	Enhancer?	3	chr3L:3194011	CG1242	RA	intron	1	No	A
BA00169	CG8213	2R:4036551	-	Protein	3	chr2R:4863309	CG8213	RA	intron	1	Yes	A	A
BA00170	CG13073	3L:16163337	-	Enhancer	3	chr3L:16207558						A
BA00172	CG11329	2L:6669921	-	Enhancer	3	chr2L:6677705						A
BA00174	CG8372	2L:8204414	-	Novel	3	chr2L:8212183	CG8372	RA	exon	2	Yes	A
BA00174	CG8372	2L:8204414	-	Novel	3	chr2L:8212183	CG8372	RB	exon	1	Yes	A
BA00183	CG4264	3R:11068786	+	Enhancer	3	chr3R:11068768	CG4264	RA	intron	1	No	A
BA00186	unknown	2R:10192693	+	Enhancer?	3	chr2R:11016473	CG11798	RA	exon	1	No	A
BA00186	unknown	2R:10192693	+	Enhancer?	3	chr2R:11016473	CG11798	RB	intron	1	No	A
BA00186	unknown	2R:10192693	+	Enhancer?	3	chr2R:11016473	CG11798	RC	intron	1	No	A
BA00186	unknown	2R:10192693	+	Enhancer?	3	chr2R:11016473	CG11798	RD	intron	1	No	A
BA00187	CG3157	2L:2965476	+	Protein?	3	chr2L:2972907	CG3157	RA	exon	1	No	A
BA00193	CG2671	2L:19941	-	Enhancer?	3	chr2L:19941	CG2671	RB	exon	2	Yes	A
BA00193	CG2671	2L:19941	-	Enhancer?	3	chr2L:19941	CG2671	RD	exon	2	No	A
BA00193	CG2671	2L:19941	-	Enhancer?	3	chr2L:19941	CG2671	RE	exon	2	No	A
BA00193	CG2671	2L:19941	-	Enhancer?	3	chr2L:19941	CG2671	RF	exon	3	No	A
BA00195	CG11993	3R:4877731	+	Enhancer	3	chr3R:4877716	CG11993	RA	exon	2	No	A
BA00204	CG6721	3L:9813107	-	Protein?	3	chr3L:9848678						A
BA00205	CG17950	2R:16758221	+	Enhancer?	3	chr2R:17602175	CG17950	RA	intron	1	No	A
BA00205	CG17950	2R:16758221	+	Enhancer?	3	chr2R:17602175	CG17950	RB	intron	2	No	A
BA00207	CG5392	3L:14957006	-	Protein	3	chr3L:15001227	CG5392	RA	intron	2	Yes	A	A
BA00210	CG7228	2L:7986224	-	Enhancer?	3	chr2L:7993993	CG7228	RA	exon	1	No	A
BA00210	CG7228	2L:7986224	-	Enhancer?	3	chr2L:7993993	CG7228	RB	intron	1	No	A
BA00213	CG1065	3L:3794888	+	Protein?	3	chr3L:3814259	CG1065	RA	exon	1	No	A
BA00219	CG8613	2R:9415998	+	Enhancer?	3	chr2R:10239777	CG8613	RA	exon	1	No	A
BA00223	CG8443	2R:11250159	+	Novel?	3	chr2R:12073939						A
BA00227	CG5535	3L:17805782	-	Enhancer?	3	chr3L:17850003						A
BA00233	CG8962	X:15516489	-	Enhancer?	3	chrX:15679508	CG8962	RA	exon	1	No	A
BA00233	CG8962	X:15516489	-	Enhancer?	3	chrX:15679508	CG8962	RB	exon	1	No	A
BA00234	CG2637	2L:20704543	+	Enhancer?	3	chr2L:20734801						A
BA00236	CG7524	3L:4603486	-	Enhancer?	3	chr3L:4625545	CG7524	RB	intron	1	No	A
BA00236	CG7524	3L:4603486	-	Enhancer?	3	chr3L:4625545	CG7524	RC	intron	1	No	A
BA00236	CG7524	3L:4603486	-	Enhancer?	3	chr3L:4625545	CG7524	RD	intron	1	No	A
BA00236	CG7524	3L:4603486	-	Enhancer?	3	chr3L:4625545	CG7524	RE	intron	1	No	A
BA00236	CG7524	3L:4603486	-	Enhancer?	3	chr3L:4625545	CG7524	RF	intron	1	No	A
BA00238	CG2530	3R:912721	-	Enhancer?	3	chr3R:912724						A
BA00239	CG10371	3R:19574287	+	Enhancer?	3	chr3R:19583630						A
BA00240	unknown	X:6836944	-	Enhancer?	3	chrX:6990601	CG14425	RA	intron	1	No	A
BA00240	unknown	X:6836944	-	Enhancer?	3	chrX:6990601	CG18350	RA	intron	2	No	A
BA00240	unknown	X:6836944	-	Enhancer?	3	chrX:6990601	CG18350	RB	intron	1	No	A
BA00240	unknown	X:6836944	-	Enhancer?	3	chrX:6990601	CG18350	RD	intron	1	No	A
BA00240	unknown	X:6836944	-	Enhancer?	3	chrX:6990601	CG18350	RE	intron	2	No	A
BA00240	unknown	X:6836944	-	Enhancer?	3	chrX:6990601	CG18350	RF	intron	1	No	A
BA00240	unknown	X:6836944	-	Enhancer?	3	chrX:6990601	CG18350	RG	intron	2	No	A
BA00240	unknown	X:6836944	-	Enhancer?	3	chrX:6990601	CG18350	RH	intron	1	No	A
BA00240	unknown	X:6836944	-	Enhancer?	3	chrX:6990601	CG18350	RI	intron	1	No	A
BA00240	unknown	X:6836944	-	Enhancer?	3	chrX:6990601	CG18350	RJ	intron	1	No	A
BA00240	unknown	X:6836944	-	Enhancer?	3	chrX:6990601	CG18350	RK	intron	1	No	A
BA00240	unknown	X:6836944	-	Enhancer?	3	chrX:6990601	CG18350	RL	intron	1	No	A
BA00240	unknown	X:6836944	-	Enhancer?	3	chrX:6990601	CG18350	RM	intron	1	No	A
BA00248	unknown	2L:8945283	-	Enhancer?	3	chr2L:8953052						A
BA00253	CG10521	X:14433442	-	Protein	3	chrX:14596460	CG10521	RA	intron	3	Yes	A	A
BA00256	CG6963	3R:12099098	+	Enhancer?	3	chr3R:12099080	CG6963	RB	intron	1	No	A
BA00256	CG6963	3R:12099098	+	Enhancer?	3	chr3R:12099080	CG6963	RD	intron	1	No	A
BA00256	CG6963	3R:12099098	+	Enhancer?	3	chr3R:12099080	CG6963	RE	intron	1	No	A
BA00256	CG6963	3R:12099098	+	Enhancer?	3	chr3R:12099080	CG6963	RF	intron	1	No	A
BA00256	CG6963	3R:12099098	+	Enhancer?	3	chr3R:12099080	CG6963	RH	intron	1	No	A
BA00275	CG31619	2L:21524594	+	Enhancer?	3	chr2L:21691473	CG31619	RA	intron	2	Yes	A	C
BA00275	CG31619	2L:21524594	+	Enhancer?	3	chr2L:21691473	CG31619	RB	intron	2	Yes	A	C
BA00275	CG31619	2L:21524594	+	Enhancer?	3	chr2L:21691473	CG31619	RC	intron	2	Yes	A	C
BA00280	CG2922	3R:1425189	-	Protein?	3	chr3R:1425192	CG2922	RA	intron	1	No	A
BA00280	CG2922	3R:1425189	-	Protein?	3	chr3R:1425192	CG2922	RB	intron	2	No	A
BA00280	CG2922	3R:1425189	-	Protein?	3	chr3R:1425192	CG2922	RC	intron	2	No	A
BA00280	CG2922	3R:1425189	-	Protein?	3	chr3R:1425192	CG2922	RD	intron	1	No	A
BA00280	CG2922	3R:1425189	-	Protein?	3	chr3R:1425192	CG2922	RE	exon	1	No	A
BA00280	CG2922	3R:1425189	-	Protein?	3	chr3R:1425192	CG2922	RF	intron	1	No	A
BA00280	CG2922	3R:1425189	-	Protein?	3	chr3R:1425192	CG2922	RG	intron	1	No	A
CA06503	CG2216	3R:26202146	-	Protein	3	chr3R:26212780	CG2216	RA	intron	1	Yes	A	A
CA06503	CG2216	3R:26202146	-	Protein	3	chr3R:26212780	CG2216	RB	intron	2	Yes	A	A
CA06503	CG2216	3R:26202146	-	Protein	3	chr3R:26212780	CG2216	RC	intron	2	Yes	A	A
CA06503	CG2216	3R:26202146	-	Protein	3	chr3R:26212780	CG2216	RD	intron	2	Yes	A	A
CA06503	CG2216	3R:26202146	-	Protein	3	chr3R:26212780	CG2216	RE	intron	2	Yes	A	A
CA06505	CG12664	X:8874016	-	Enhancer?	3	chrX:9029065						A
CA06506	CG31196	3R:14068977	+	Protein	3	chr3R:14068961	CG31196	RA	intron	1	Yes	A	A
CA06506	CG31196	3R:14068977	+	Protein	3	chr3R:14068961	CG31196	RB	intron	1	Yes	A	A
CA06506	CG31196	3R:14068977	+	Protein	3	chr3R:14068961	CG31196	RC	intron	1	Yes	A	A
CA06506	CG31196	3R:14068977	+	Protein	3	chr3R:14068961	CG31196	RD	intron	1	Yes	A	A
CA06507	CG9429	3R:5456174	-	Protein	3	chr3R:5456158	CG9429	RA	intron	2	Yes	A	A
CA06515	CG6382	2L:12424660	+	Protein	3	chr2L:12435789	CG6382	RA	intron	1	Yes	A	A
CA06517	unknown	3L:12473352	+	Protein	3	chr3L:12508905	CG10686	RA	intron	1	Yes	A	A
CA06523	unknown	2L:4993343	-	Protein	3	chr2L:5000772	CG33113	RB	intron	3	Yes	A	A
CA06523	unknown	2L:4993343	-	Protein	3	chr2L:5000772	CG33113	RE	intron	2	Yes	A	A
CA06523	unknown	2L:4993343	-	Protein	3	chr2L:5000772	CG33113	RF	intron	1	Yes	A	A
CA06526	CG6988	3L:15090448	-	Protein	3	chr3L:15134669	CG6988	RA	intron	1	Yes	A	A
CA06526	CG6988	3L:15090448	-	Protein	3	chr3L:15134669	CG6988	RB	intron	1	Yes	A	B
CA06531	CG11212	2R:1332410	-	Enhancer?	3	chr2R:2081450	CG11212	RA	intron	1	No	A
CA06547	unknown	2L:4990386	-	Protein	3	chr2L:4997815	CG33113	RB	intron	3	Yes	A	A
CA06547	unknown	2L:4990386	-	Protein	3	chr2L:4997815	CG33113	RD	intron	2	Yes	A	A
CA06547	unknown	2L:4990386	-	Protein	3	chr2L:4997815	CG33113	RE	intron	2	Yes	A	A
CA06547	unknown	2L:4990386	-	Protein	3	chr2L:4997815	CG33113	RF	intron	1	Yes	A	A
CA06547	unknown	2L:4990386	-	Protein	3	chr2L:4997815	CG33113	RG	intron	1	Yes	A	A
CA06550	CG6027	3R:14919981	-	Enhancer?	3	chr3R:14919964	CG6027	RA	exon	1	No	A
CA06555	CG11111	X:13492986	+	Enhancer?	3	chrX:13656360						A
CA06556	CG6930	3R:7597428	-	Protein?	3	chr3R:7597410	CG6930	RB	intron	2	Yes	A	A
CA06556	CG6930	3R:7597428	-	Protein?	3	chr3R:7597410	CG6930	RC	intron	1	Yes	A	A
CA06569	CG12792	2R:893409	+	Enhancer?	3	chr2R:1642043	CG12792	RA	exon	1	No	A
CA06573	CG9537	2L:6473076	+	Valid?	3	chr2L:6480860						A
CA06574	CG32804	X:1828825	+	Enhancer?	3	chrX:1966086						A
CA06581	CG16787	2R:19000947	-	Novel	3	chr2R:19844902	CG16787	RA	exon	1	No	A
CA06586	CG5723	3L:22325231	-	Protein?	3	chr3L:22401053						A
CA06588	CG5661	3L:12039414	-	Enhancer?	3	chr3L:12074967						A
CA06594	CG4654	2R:8288507	+	Protein	3	chr2R:9111298	CG4654	RA	intron	1	Yes	A	A
CA06596	CG9638	3R:4066203	-	Enhancer?	3	chr3R:4066188	CG9638	RA	exon	1	No	A
CA06596	CG9638	3R:4066203	-	Enhancer?	3	chr3R:4066188	CG9638	RB	exon	1	No	A
CA06597	CG6827	3L:12106244	+	Protein	3	chr3L:12141797	CG6827	RA	intron	1	Yes	A	A
CA06597	CG6827	3L:12106244	+	Protein	3	chr3L:12141797	CG6827	RB	intron	1	Yes	A	A
CA06598	CG8103	3L:19826994	-	Protein	3	chr3L:19901556	CG32217	RA	intron	1	No	A
CA06598	CG8103	3L:19826994	-	Protein	3	chr3L:19901556	CG8103	RA	intron	1	Yes	A	A
CA06598	CG8103	3L:19826994	-	Protein	3	chr3L:19901556	CG8103	RB	intron	1	Yes	A	A
CA06602	CG7540	3L:21426625	+	Enhancer?	3	chr3L:21502447	CG7540	RA	intron	1	No	A
CA06603	CG8583	3L:7320817	+	Protein	3	chr3L:7354388	CG8583	RA	intron	1	Yes	A	A
CA06604	CG8443	2R:11251428	+	Protein	3	chr2R:12075208	CG8443	RA	intron	1	Yes	A	A
CA06606	CG15118	2R:14206392	-	Enhancer?	3	chr2R:15030177	CG15118	RC	intron	1	No	A
CA06610	CG14648	3R:229230	+	Protein	3	chr3R:229231	CG14648	RA	intron	1	Yes	A	A
CA06610	CG14648	3R:229230	+	Protein	3	chr3R:229231	CG14648	RB	intron	1	Yes	A	A
CA06614	CG32479	3L:862670	+	Protein	3	chr3L:882041	CG32479	RA	intron	4	Yes	A	A
CA06615	CG18531	X:1212395	+	Enhancer?	3	chrX:1348991						A
CA06616	unknown	2R:11920997	+	Protein	3	chr2R:12744777	CG5935	RA	intron	2	Yes	A	A
CA06616	unknown	2R:11920997	+	Protein	3	chr2R:12744777	CG5935	RB	intron	1	Yes	A	A
CA06616	unknown	2R:11920997	+	Protein	3	chr2R:12744777	CG5935	RC	intron	2	Yes	A	A
CA06616	unknown	2R:11920997	+	Protein	3	chr2R:12744777	CG5935	RD	intron	2	Yes	A	A
CA06618	CG10236	3L:6178224	-	Enhancer?	3	chr3L:6211795						A
CA06621	CG9127	2L:6038194	-	Enhancer?	3	chr2L:6045979						A
CA06627	CG6838	3L:22634503	-	Novel	3	chr3L:22710325	CG6838	RA	exon	2	No	A
CA06627	CG6838	3L:22634503	-	Novel	3	chr3L:22710325	CG6838	RB	exon	1	No	A
CA06627	CG6838	3L:22634503	-	Novel	3	chr3L:22710325	CG6838	RC	exon	2	No	A
CA06627	CG6838	3L:22634503	-	Novel	3	chr3L:22710325	CG6838	RD	exon	1	No	A
CA06637	CG18497	2L:160743	+	Enhancer?	3	chr2L:160743	CG18497	RA	intron	1	No	A
CA06637	CG18497	2L:160743	+	Enhancer?	3	chr2L:160743	CG18497	RB	intron	1	No	A
CA06641	unknown	3R:20035286	-	Protein	3	chr3R:20044629	CG31137	RA	intron	5	Yes	A	A
CA06641	unknown	3R:20035286	-	Protein	3	chr3R:20044629	CG31137	RB	intron	4	Yes	A	A
CA06641	unknown	3R:20035286	-	Protein	3	chr3R:20044629	CG31137	RC	intron	5	Yes	A	A
CA06641	unknown	3R:20035286	-	Protein	3	chr3R:20044629	CG31137	RE	intron	5	Yes	A	A
CA06641	unknown	3R:20035286	-	Protein	3	chr3R:20044629	CG31137	RF	intron	5	Yes	A	A
CA06642	CG6008	3R:14853120	+	Novel	3	chr3R:14853103	CG6008	RA	exon	1	No	A
CA06644	CG32451	3L:22690629	+	Novel?	3	chr3L:22766451	CG32451	RB	intron	1	Yes	A	C
CA06644	CG32451	3L:22690629	+	Novel?	3	chr3L:22766451	CG32451	RD	intron	1	Yes	A	C
CA06657	CG9075	2L:5974726	+	Enhancer	3	chr2L:5982511	CG9075	RA	intron	1	Yes	A	B
CA06657	CG9075	2L:5974726	+	Enhancer	3	chr2L:5982511	CG9075	RC	intron	1	Yes	A	B
CA06658	CG2204	2R:5504911	+	Protein	3	chr2R:6331783	CG2204	RB	intron	2	Yes	A	A
CA06658	CG2204	2R:5504911	+	Protein	3	chr2R:6331783	CG2204	RC	intron	2	No	A
CA06658	CG2204	2R:5504911	+	Protein	3	chr2R:6331783	CG2204	RD	intron	2	Yes	A	A
CA06658	CG2204	2R:5504911	+	Protein	3	chr2R:6331783	CG2204	RE	intron	2	Yes	A	A
CA06658	CG2204	2R:5504911	+	Protein	3	chr2R:6331783	CG2204	RF	intron	2	Yes	A	A
CA06658	CG2204	2R:5504911	+	Protein	3	chr2R:6331783	CG2204	RG	intron	2	Yes	A	A
CA06658	CG2204	2R:5504911	+	Protein	3	chr2R:6331783	CG2204	RH	intron	1	Yes	A	A
CA06660	CG6964	3L:8414152	+	Protein?	3	chr3L:8448542	CG6964	RA	intron	2	No	A
CA06660	CG6964	3L:8414152	+	Protein?	3	chr3L:8448542	CG6964	RB	intron	2	No	A
CA06660	CG6964	3L:8414152	+	Protein?	3	chr3L:8448542	CG6964	RC	intron	2	No	A
CA06660	CG6964	3L:8414152	+	Protein?	3	chr3L:8448542	CG6964	RD	intron	2	No	A
CA06666	CG32848	3R:14538246	+	Protein	3	chr3R:14538229	CG12345	RA	intron	1	Yes	A	A
CA06666	CG32848	3R:14538246	+	Protein	3	chr3R:14538229	CG12345	RB	intron	1	Yes	A	A
CA06666	CG32848	3R:14538246	+	Protein	3	chr3R:14538229	CG32848	RA	exon	2	No	A
CA06672	CG7717	3R:14568673	-	Enhancer?	3	chr3R:14568656	CG7717	RA	intron	1	Yes	A	B
CA06672	CG7717	3R:14568673	-	Enhancer?	3	chr3R:14568656	CG7717	RB	intron	1	Yes	A	B
CA06678	CG10367	3R:19549710	+	Novel	3	chr3R:19559053	CG10367	RA	exon	1	No	A
CA06683	CG2621	X:2399478	+	Protein	3	chrX:2536739	CG2621	RA	intron	2	Yes	A	A
CA06683	CG2621	X:2399478	+	Protein	3	chrX:2536739	CG2621	RB	intron	2	Yes	A	A
CA06683	CG2621	X:2399478	+	Protein	3	chrX:2536739	CG2621	RC	intron	2	Yes	A	A
CA06683	CG2621	X:2399478	+	Protein	3	chrX:2536739	CG2621	RE	intron	2	Yes	A	A
CA06683	CG2621	X:2399478	+	Protein	3	chrX:2536739	CG2621	RF	intron	2	Yes	A	A
CA06683	CG2621	X:2399478	+	Protein	3	chrX:2536739	CG2621	RH	intron	2	Yes	A	A
CA06683	CG2621	X:2399478	+	Protein	3	chrX:2536739	CG2621	RI	intron	3	Yes	A	A
CA06683	CG2621	X:2399478	+	Protein	3	chrX:2536739	CG2621	RJ	intron	4	Yes	A	A
CA06684	unknown	X:9292320	-	Protein	3	chrX:9447369	CG32701	RA	intron	1	Yes	A	A
CA06686	CG31012	3R:26629988	+	Protein	3	chr3R:26640622	CG31012	RC	intron	1	Yes	A	A
CA06688	CG7272	3L:15449800	+	Enhancer?	3	chr3L:15494021						A
CA06691	CG4799	2L:10049356	+	Enhancer?	3	chr2L:10056947	CG4799	RA	exon	1	No	A
CA06700	CG10652	2L:18987344	-	Enhancer?	3	chr2L:19009261						A
CA06708	CG3161	2R:1692393	-	Protein	3	chr2R:2518996	CG3161	RA	intron	2	Yes	A	A
CA06708	CG3161	2R:1692393	-	Protein	3	chr2R:2518996	CG3161	RB	intron	2	Yes	A	A
CA06708	CG3161	2R:1692393	-	Protein	3	chr2R:2518996	CG3161	RC	intron	1	Yes	A	A
CA06708	CG3161	2R:1692393	-	Protein	3	chr2R:2518996	CG3161	RD	intron	2	Yes	A	A
CA06710	CG30015	2R:5939480	-	Enhancer	3	chr2R:6762256						A
CA06715	CG17625	3R:18502833	+	Novel	3	chr3R:18512177						A
CA06718	CG17716	2R:8687714	+	Enhancer?	3	chr2R:9510505						A
CA06729	CG15435	2L:4452535	+	Enhancer	3	chr2L:4459966	CG15435	RA	exon	1	No	A
CA06735	CG8947	3L:13943093	+	Protein	3	chr3L:13987313						A
CA06736	CG6030	3R:14919974	+	Enhancer	3	chr3R:14919957						A
CA06740	CG2003	3R:27800838	+	Protein?	3	chr3R:27811472	CG2003	RA	intron	1	No	A
CA06742	CG10579	3L:3550028	+	Protein	3	chr3L:3569399	CG10579	RA	intron	4	Yes	A	A
CA06742	CG10579	3L:3550028	+	Protein	3	chr3L:3569399	CG10579	RB	intron	3	Yes	A	A
CA06742	CG10579	3L:3550028	+	Protein	3	chr3L:3569399	CG10579	RC	intron	3	Yes	A	A
CA06742	CG10579	3L:3550028	+	Protein	3	chr3L:3569399	CG10579	RD	intron	2	Yes	A	A
CA06742	CG10579	3L:3550028	+	Protein	3	chr3L:3569399	CG10579	RE	intron	3	Yes	A	A
CA06742	CG10579	3L:3550028	+	Protein	3	chr3L:3569399	CG10579	RF	intron	2	Yes	A	A
CA06742	CG10579	3L:3550028	+	Protein	3	chr3L:3569399	CG10579	RG	intron	3	Yes	A	A
CA06742	CG10579	3L:3550028	+	Protein	3	chr3L:3569399	CG10579	RH	intron	2	Yes	A	A
CA06742	CG10579	3L:3550028	+	Protein	3	chr3L:3569399	CG10579	RI	intron	4	Yes	A	A
CA06742	CG10579	3L:3550028	+	Protein	3	chr3L:3569399	CG10579	RJ	intron	2	Yes	A	A
CA06742	CG10579	3L:3550028	+	Protein	3	chr3L:3569399	CG10579	RK	intron	3	Yes	A	A
CA06743	CG10072	3L:6924308	-	Enhancer?	3	chr3L:6957879	CG10072	RA	exon	1	No	A
CA06744	CG1915	3L:2088222	-	Protein	3	chr3L:2107593	CG1915	RA	intron	2	Yes	A	A
CA06744	CG1915	3L:2088222	-	Protein	3	chr3L:2107593	CG1915	RC	intron	2	Yes	A	A
CA06750	CG2151	X:7982572	+	Protein	3	chrX:8137659	CG2151	RA	intron	1	Yes	A	A
CA06750	CG2151	X:7982572	+	Protein	3	chrX:8137659	CG2151	RB	exon	1	No	A
CA06762	CG31163	3L:17948409	+	Novel	3	chr3L:17992630						A
CA06769	CG10160	3L:6222605	-	Novel	3	chr3L:6256176						A
CA06772	CG32560	X:17469395	+	Protein	3	chrX:17632469	CG32560	RA	intron	3	Yes	A	A
CA06772	CG32560	X:17469395	+	Protein	3	chrX:17632469	CG32560	RB	intron	4	Yes	A	A
CA06773	unknown	3L:16756636	+	Enhancer?	3	chr3L:16800856						A
CA06776	CG6998	X:4425942	+	Novel	3	chrX:4579362						A
CA06777	unknown	3R:25589648	+	Enhancer	3	chr3R:25600282	CG33956	RA	intron	1	Yes	A	C
CA06777	unknown	3R:25589648	+	Enhancer	3	chr3R:25600282	CG33956	RD	intron	1	Yes	A	C
CA06791	CG5654	3L:12081714	-	Protein	3	chr3L:12117267	CG5654	RA	intron	1	Yes	A	A
CA06801	CG3036	2L:4886726	+	Protein	3	chr2L:4894157	CG3036	RA	intron	2	Yes	A	A
CA06810	CG31012	3R:26635403	+	Protein	3	chr3R:26646037	CG31012	RC	intron	4	Yes	A	A
CA06810	CG31012	3R:26635403	+	Protein	3	chr3R:26646037	CG31012	RD	intron	1	Yes	A	A
CA06811	unknown	2R:9018702	+	Enhancer	3	chr2R:9841493						A
CA06821	CG6197	2R:8657515	+	Enhancer?	3	chr2R:9480306						A
CA06844	CG11138	X:12309197	-	Protein	3	chrX:12472570	CG11138	RC	intron	1	Yes	A	A
CA06850	CG10844	2R:3921099	+	Enhancer?	3	chr2R:4747857						A
CA06869	CG32365	3L:7828564	+	Enhancer?	3	chr3L:7862135						A
CA06872	CG7917	3R:25820297	+	Protein	3	chr3R:25830931	CG7917	RA	intron	1	Yes	A	A
CA06882	CG10580	3L:20866918	-	Enhancer?	3	chr3L:20942742						A
CA06886	CG8938	2R:12161123	-	Enhancer?	3	chr2R:12984903	CG8938	RB	exon	1	No	A
CA06886	CG8938	2R:12161123	-	Enhancer?	3	chr2R:12984903	CG8938	RC	exon	1	No	A
CA06887	CG7070	3R:18185432	+	Enhancer?	3	chr3R:18194468	CG7070	RB	intron	1	No	A
CA06888	CG9325	2R:14487794	-	Enhancer?	3	chr2R:15311579	CG9325	RA	intron	1	No	A
CA06888	CG9325	2R:14487794	-	Enhancer?	3	chr2R:15311579	CG9325	RB	intron	1	No	A
CA06888	CG9325	2R:14487794	-	Enhancer?	3	chr2R:15311579	CG9325	RC	intron	1	No	A
CA06888	CG9325	2R:14487794	-	Enhancer?	3	chr2R:15311579	CG9325	RD	intron	1	No	A
CA06888	CG9325	2R:14487794	-	Enhancer?	3	chr2R:15311579	CG9325	RE	exon	1	No	A
CA06888	CG9325	2R:14487794	-	Enhancer?	3	chr2R:15311579	CG9325	RF	exon	1	No	A
CA06890	CG15375	X:3841647	+	Enhancer?	3	chrX:3995064						A
CA06914	CG6671	2R:9018842	-	Protein	3	chr2R:9841633	CG6671	RA	intron	2	Yes	A	A
CA06914	CG6671	2R:9018842	-	Protein	3	chr2R:9841633	CG6671	RC	intron	3	Yes	A	A
CA06919	CG2922	3R:1425918	-	Protein?	3	chr3R:1425921	CG2922	RA	intron	1	No	A
CA06919	CG2922	3R:1425918	-	Protein?	3	chr3R:1425921	CG2922	RB	exon	2	No	A
CA06919	CG2922	3R:1425918	-	Protein?	3	chr3R:1425921	CG2922	RC	intron	1	No	A
CA06919	CG2922	3R:1425918	-	Protein?	3	chr3R:1425921	CG2922	RD	exon	1	No	A
CA06919	CG2922	3R:1425918	-	Protein?	3	chr3R:1425921	CG2922	RF	intron	1	No	A
CA06919	CG2922	3R:1425918	-	Protein?	3	chr3R:1425921	CG2922	RG	intron	1	No	A
CA06921	CG9983	3R:24416404	+	Protein	3	chr3R:24427038	CG9983	RA	intron	2	Yes	A	A
CA06921	CG9983	3R:24416404	+	Protein	3	chr3R:24427038	CG9983	RB	intron	2	Yes	A	A
CA06921	CG9983	3R:24416404	+	Protein	3	chr3R:24427038	CG9983	RC	intron	2	Yes	A	A
CA06921	CG9983	3R:24416404	+	Protein	3	chr3R:24427038	CG9983	RD	intron	2	Yes	A	A
CA06921	CG9983	3R:24416404	+	Protein	3	chr3R:24427038	CG9983	RE	intron	2	Yes	A	A
CA06921	CG9983	3R:24416404	+	Protein	3	chr3R:24427038	CG9983	RF	intron	2	Yes	A	A
CA06922	CG14816	X:1630311	-	Enhancer?	3	chrX:1767572						A
CA06924	unknown	2R:5363506	+	Protein	3	chr2R:6190378	CG18408	RA	intron	7	Yes	A	A
CA06924	unknown	2R:5363506	+	Protein	3	chr2R:6190378	CG18408	RB	intron	6	Yes	A	A
CA06924	unknown	2R:5363506	+	Protein	3	chr2R:6190378	CG18408	RC	intron	13	Yes	A	A
CA06924	unknown	2R:5363506	+	Protein	3	chr2R:6190378	CG18408	RD	intron	1	Yes	A	A
CA06924	unknown	2R:5363506	+	Protein	3	chr2R:6190378	CG18408	RF	intron	12	Yes	A	A
CA06924	unknown	2R:5363506	+	Protein	3	chr2R:6190378	CG18408	RG	intron	7	Yes	A	A
CA06924	unknown	2R:5363506	+	Protein	3	chr2R:6190378	CG18408	RH	intron	7	Yes	A	A
CA06924	unknown	2R:5363506	+	Protein	3	chr2R:6190378	CG18408	RI	intron	9	Yes	A	A
CA06924	unknown	2R:5363506	+	Protein	3	chr2R:6190378	CG18408	RJ	intron	8	Yes	A	A
CA06926	CG5059	3L:20435180	-	Protein	3	chr3L:20509742	CG5059	RA	intron	1	Yes	A	A
CA06926	CG5059	3L:20435180	-	Protein	3	chr3L:20509742	CG5059	RB	intron	1	Yes	A	A
CA06926	CG5059	3L:20435180	-	Protein	3	chr3L:20509742	CG5059	RC	intron	1	No	A
CA06926	CG5059	3L:20435180	-	Protein	3	chr3L:20509742	CG5059	RD	intron	1	No	A
CA06929	CG14855	3R:10625082	+	Enhancer?	3	chr3R:10625064	CG14856	RA	exon	1	Yes	A
CA06937	CG3947	3L:20696364	-	Novel	3	chr3L:20771447						A
CA06938	CG8772	2R:7734935	-	Enhancer?	3	chr2R:8557727	CG8776	RD	intron	2	No	A
CA06960	unknown	3R:7392206	-	Protein	3	chr3R:7392188	CG6782	RD	intron	1	No	A
CA06960	unknown	3R:7392206	-	Protein	3	chr3R:7392188	CG6783	RA	intron	1	No	A
CA06960	unknown	3R:7392206	-	Protein	3	chr3R:7392188	CG6783	RB	intron	1	Yes	A	A
CA06960	unknown	3R:7392206	-	Protein	3	chr3R:7392188	CG6783	RC	intron	1	Yes	A	A
CA06961	CG12085	3L:1481920	-	Protein	3	chr3L:1501291	CG12085	RA	intron	2	Yes	A	A
CA06961	CG12085	3L:1481920	-	Protein	3	chr3L:1501291	CG12085	RB	intron	2	No	A
CA06961	CG12085	3L:1481920	-	Protein	3	chr3L:1501291	CG12085	RC	intron	3	No	A
CA06961	CG12085	3L:1481920	-	Protein	3	chr3L:1501291	CG12085	RD	intron	3	No	A
CA06962	CG15095	2R:13864847	-	Protein	3	chr2R:14688632	CG15095	RA	intron	1	Yes	A	A
CA06962	CG15095	2R:13864847	-	Protein	3	chr2R:14688632	CG15095	RB	intron	2	Yes	A	A
CA06966	CG5547	2L:13192114	+	Enhancer?	3	chr2L:13203244						A
CA06971	CG6683	3L:8473519	-	Protein?	3	chr3L:8507909	CG6683	RA	exon	1	Yes	A
CA06976	CG12120	X:8962252	-	Enhancer	3	chrX:9117301						A
CA06978	unknown	2L:8096624	+	Protein	3	chr2L:8104393	CG31605	RA	intron	2	Yes	A	A
CA06978	unknown	2L:8096624	+	Protein	3	chr2L:8104393	CG31605	RB	intron	2	Yes	A	A
CA06978	unknown	2L:8096624	+	Protein	3	chr2L:8104393	CG31605	RC	intron	2	Yes	A	A
CA06978	unknown	2L:8096624	+	Protein	3	chr2L:8104393	CG31605	RD	intron	2	Yes	A	A
CA06978	unknown	2L:8096624	+	Protein	3	chr2L:8104393	CG31605	RE	intron	2	Yes	A	A
CA06978	unknown	2L:8096624	+	Protein	3	chr2L:8104393	CG31605	RF	intron	3	Yes	A	A
CA06978	unknown	2L:8096624	+	Protein	3	chr2L:8104393	CG31605	RG	intron	4	Yes	A	A
CA06978	unknown	2L:8096624	+	Protein	3	chr2L:8104393	CG31605	RH	intron	2	Yes	A	A
CA06978	unknown	2L:8096624	+	Protein	3	chr2L:8104393	CG31605	RI	intron	2	Yes	A	A
CA06982	CG16788	3R:5377046	+	Enhancer?	3	chr3R:5377030						A
CA06983	CG4466	3L:9342697	+	Novel	3	chr3L:9377087						A
CA06984	CG6072	3R:12015447	+	Enhancer?	3	chr3R:12015429	CG6072	RA	intron	1	No	A
CA06989	CG4700	2R:11588105	+	Protein	3	chr2R:12411885	CG4700	RA	intron	2	Yes	A	A
CA06989	CG4700	2R:11588105	+	Protein	3	chr2R:12411885	CG4700	RB	intron	2	Yes	A	A
CA06989	CG4700	2R:11588105	+	Protein	3	chr2R:12411885	CG4700	RC	intron	2	Yes	A	A
CA06989	CG4700	2R:11588105	+	Protein	3	chr2R:12411885	CG4700	RD	intron	1	Yes	A	A
CA06990	CG31776	2L:3462595	+	Enhancer	3	chr2L:3470026						A
CA06996	CG14656	3R:623948	-	Protein	3	chr3R:623949	CG14656	RA	intron	2	Yes	A	A
CA06997	CG10151	2R:9820043	-	Enhancer?	3	chr2R:10643822						A
CA06999	CG10975	3L:12692493	+	Protein?	3	chr3L:12728046						A
CA07000	CG1977	3L:1774960	-	Enhancer?	3	chr3L:1794331	CG1977	RA	intron	1	No	A
CA07000	CG1977	3L:1774960	-	Enhancer?	3	chr3L:1794331	CG32315	RA	intron	1	No	A
CA07002	CG7439	3L:15503221	+	Protein	3	chr3L:15547442	CG7439	RB	exon	2	Yes	A
CA07002	CG7439	3L:15503221	+	Protein	3	chr3L:15547442	CG7439	RC	exon	1	Yes	A
CA07004	CG16707	3L:9672249	+	Protein	3	chr3L:9707820	CG16707	RA	intron	1	Yes	A	A
CA07004	CG16707	3L:9672249	+	Protein	3	chr3L:9707820	CG16707	RB	intron	2	Yes	A	A
CA07004	CG16707	3L:9672249	+	Protein	3	chr3L:9707820	CG16707	RC	intron	2	Yes	A	A
CA07004	CG16707	3L:9672249	+	Protein	3	chr3L:9707820	CG16707	RD	intron	1	Yes	A	A
CA07005	CG14050	X:2082651	-	Enhancer?	3	chrX:2219912						A
CA07010	CG10246	2R:9945164	-	Protein?	3	chr2R:10768943						A
CA07012	unknown	3R:17191305	-	Protein	3	chr3R:17200341	CG32491	RA	intron	4	Yes	A	A
CA07012	unknown	3R:17191305	-	Protein	3	chr3R:17200341	CG32491	RAA	intron	4	Yes	A	A
CA07012	unknown	3R:17191305	-	Protein	3	chr3R:17200341	CG32491	RAB	intron	4	Yes	A	A
CA07012	unknown	3R:17191305	-	Protein	3	chr3R:17200341	CG32491	RAC	intron	4	Yes	A	A
CA07012	unknown	3R:17191305	-	Protein	3	chr3R:17200341	CG32491	RB	intron	4	Yes	A	A
CA07012	unknown	3R:17191305	-	Protein	3	chr3R:17200341	CG32491	RC	intron	4	Yes	A	A
CA07012	unknown	3R:17191305	-	Protein	3	chr3R:17200341	CG32491	RD	intron	4	Yes	A	A
CA07012	unknown	3R:17191305	-	Protein	3	chr3R:17200341	CG32491	RE	intron	4	Yes	A	A
CA07012	unknown	3R:17191305	-	Protein	3	chr3R:17200341	CG32491	RF	intron	4	Yes	A	A
CA07012	unknown	3R:17191305	-	Protein	3	chr3R:17200341	CG32491	RG	intron	4	Yes	A	A
CA07012	unknown	3R:17191305	-	Protein	3	chr3R:17200341	CG32491	RH	intron	4	Yes	A	A
CA07012	unknown	3R:17191305	-	Protein	3	chr3R:17200341	CG32491	RI	intron	4	Yes	A	A
CA07012	unknown	3R:17191305	-	Protein	3	chr3R:17200341	CG32491	RJ	intron	4	Yes	A	A
CA07012	unknown	3R:17191305	-	Protein	3	chr3R:17200341	CG32491	RK	intron	4	Yes	A	A
CA07012	unknown	3R:17191305	-	Protein	3	chr3R:17200341	CG32491	RL	intron	4	Yes	A	A
CA07012	unknown	3R:17191305	-	Protein	3	chr3R:17200341	CG32491	RM	intron	4	Yes	A	A
CA07012	unknown	3R:17191305	-	Protein	3	chr3R:17200341	CG32491	RN	intron	4	Yes	A	A
CA07012	unknown	3R:17191305	-	Protein	3	chr3R:17200341	CG32491	RO	intron	4	Yes	A	A
CA07012	unknown	3R:17191305	-	Protein	3	chr3R:17200341	CG32491	RP	intron	4	Yes	A	A
CA07012	unknown	3R:17191305	-	Protein	3	chr3R:17200341	CG32491	RQ	intron	4	Yes	A	A
CA07012	unknown	3R:17191305	-	Protein	3	chr3R:17200341	CG32491	RR	intron	4	Yes	A	A
CA07012	unknown	3R:17191305	-	Protein	3	chr3R:17200341	CG32491	RS	intron	4	Yes	A	A
CA07017	CG5414	3L:16049280	+	Enhancer?	3	chr3L:16093501	CG5414	RA	exon	1	Yes	A
CA07019	CG15099	2R:13910224	-	Enhancer?	3	chr2R:14734009						A
CA07023	CG1655	X:10599436	-	Novel	3	chrX:10751530						A
CA07026	CG12296	3L:10966537	-	Enhancer?	3	chr3L:11002105						A
CA07027	CG12306	3L:20229086	+	Enhancer	3	chr3L:20303648	CG12306	RA	intron	1	Yes	A	C
CA07027	CG12306	3L:20229086	+	Enhancer	3	chr3L:20303648	CG12306	RB	intron	1	Yes	A	C
CA07030	CG10120	3R:8545718	-	Novel	3	chr3R:8545699	CG10120	RA	exon	2	Yes	A
CA07030	CG10120	3R:8545718	-	Novel	3	chr3R:8545699	CG10120	RB	exon	2	Yes	A
CA07035	unknown	3L:14223089	+	Enhancer?	3	chr3L:14267309						A
CA07038	CG3166	2L:2168111	-	Enhancer	3	chr2L:2175544	CG3166	RB	intron	1	No	A
CA07051	CG9057	X:14806588	-	Protein	3	chrX:14969607	CG9057	RA	intron	1	Yes	A	A
CA07051	CG9057	X:14806588	-	Protein	3	chrX:14969607	CG9057	RB	intron	1	Yes	A	A
CA07051	CG9057	X:14806588	-	Protein	3	chrX:14969607	CG9057	RC	intron	1	Yes	A	A
CA07054	CG5161	3L:16080991	-	Enhancer?	3	chr3L:16125212						A
CA07062	CG5733	2R:13231071	-	Enhancer	3	chr2R:14054842						A
CA07063	CG11238	3L:22658650	-	Protein?	3	chr3L:22734472	CG11238	RA	exon	1	No	A
CA07069	CG9238	3L:14499896	-	Enhancer?	3	chr3L:14544116						A
CA07071	CG10279	3R:1833556	-	Enhancer?	3	chr3R:1833559	CG10279	RA	intron	1	Yes	A	B
CA07071	CG10279	3R:1833556	-	Enhancer?	3	chr3R:1833559	CG10279	RB	intron	1	No	A
CA07071	CG10279	3R:1833556	-	Enhancer?	3	chr3R:1833559	CG10279	RC	intron	2	No	A
CA07071	CG10279	3R:1833556	-	Enhancer?	3	chr3R:1833559	CG10279	RD	intron	2	Yes	A	B
CA07071	CG10279	3R:1833556	-	Enhancer?	3	chr3R:1833559	CG10279	RE	intron	1	No	A
CA07073	CG3379	3R:10451868	+	Enhancer?	3	chr3R:10451850	CG3379	RA	exon	2	Yes	A
CA07073	CG3379	3R:10451868	+	Enhancer?	3	chr3R:10451850	CG3379	RB	exon	2	Yes	A
CA07073	CG3379	3R:10451868	+	Enhancer?	3	chr3R:10451850	CG3379	RC	exon	1	Yes	A
CA07081	CG3371	3L:666163	-	Enhancer?	3	chr3L:685534	CG3371	RA	exon	1	No	A
CA07086	CG9553	2L:5972595	-	Enhancer	3	chr2L:5980380	CG9553	RA	intron	1	No	A
CA07086	CG9553	2L:5972595	-	Enhancer	3	chr2L:5980380	CG9553	RC	exon	1	No	A
CA07086	CG9553	2L:5972595	-	Enhancer	3	chr2L:5980380	CG9553	RD	intron	1	No	A
CA07096	CG9148	3L:1279364	+	Protein?	3	chr3L:1298735	CG9148	RA	exon	1	Yes	A
CA07096	CG9148	3L:1279364	+	Protein?	3	chr3L:1298735	CG9148	RC	exon	1	Yes	A
CA07101	CG5411	2R:18710514	+	Protein	3	chr2R:19554469	CG5411	RA	intron	3	Yes	A	A
CA07101	CG5411	2R:18710514	+	Protein	3	chr2R:19554469	CG5411	RE	intron	4	Yes	A	A
CA07108	CG4422	2L:9486022	-	Protein	3	chr2L:9493793	CG4422	RA	intron	1	Yes	A	A
CA07109	CG10746	2L:20063184	-	Novel	3	chr2L:20085107						A
CA07111	CG14938	2L:11795553	-	Enhancer?	3	chr2L:11806682	CG14938	RA	intron	1	No	A
CA07111	CG14938	2L:11795553	-	Enhancer?	3	chr2L:11806682	CG14938	RB	intron	1	No	A
CA07111	CG14938	2L:11795553	-	Enhancer?	3	chr2L:11806682	CG14938	RC	intron	1	No	A
CA07111	CG14938	2L:11795553	-	Enhancer?	3	chr2L:11806682	CG14938	RD	intron	1	No	A
CA07113	CG5838	2L:9959405	-	Protein?	3	chr2L:9966996	CG5838	RA	exon	1	No	A
CA07122	unknown	3L:20944434	-	Enhancer?	3	chr3L:21020258	CG9936	RC	intron	1	No	A
CA07122	unknown	3L:20944434	-	Enhancer?	3	chr3L:21020258	CG9936	RD	exon	1	No	A
CA07122	unknown	3L:20944434	-	Enhancer?	3	chr3L:21020258	CG9936	RE	exon	1	No	A
CA07123	CG32030	3L:8725151	+	Enhancer?	3	chr3L:8759541						A
CA07125	CG18405	2L:8584770	+	Protein	3	chr2L:8592539	CG18405	RA	intron	3	Yes	A	A
CA07125	CG18405	2L:8584770	+	Protein	3	chr2L:8592539	CG18405	RB	intron	3	Yes	A	A
CA07125	CG18405	2L:8584770	+	Protein	3	chr2L:8592539	CG18405	RC	intron	3	Yes	A	A
CA07128	CG7995	3L:1719649	+	Protein?	3	chr3L:1739020	CG7995	RC	intron	1	No	A
CA07128	CG7995	3L:1719649	+	Protein?	3	chr3L:1739020	CG7995	RE	intron	1	No	A
CA07130	CG15792	2R:20055649	-	Enhancer?	3	chr2R:20899602						A
CA07132	CG6310	3L:11028073	-	Novel	3	chr3L:11063641						A
CA07134	CG1770	X:13009476	-	Protein	3	chrX:13172850	CG1770	RA	intron	2	Yes	A	A
CA07134	CG1770	X:13009476	-	Protein	3	chrX:13172850	CG1770	RC	intron	1	Yes	A	A
CA07138	CG5730	3R:16890087	+	Enhancer?	3	chr3R:16890070						A
CA07153	CG6117	3L:15904072	-	Protein	3	chr3L:15948293						A
CA07165	CG6015	3R:17851113	-	Protein?	3	chr3R:17860149						A
CA07168	CG3881	2L:9609064	+	Protein	3	chr2L:9616835	CG3881	RA	intron	1	Yes	A	A
CA07171	CG4898	3R:11117085	+	Enhancer?	3	chr3R:11117067	CG4898	RA	exon	1	No	A
CA07171	CG4898	3R:11117085	+	Enhancer?	3	chr3R:11117067	CG4898	RB	intron	3	Yes	A	C
CA07171	CG4898	3R:11117085	+	Enhancer?	3	chr3R:11117067	CG4898	RC	intron	1	Yes	A	C
CA07171	CG4898	3R:11117085	+	Enhancer?	3	chr3R:11117067	CG4898	RD	intron	3	Yes	A	C
CA07171	CG4898	3R:11117085	+	Enhancer?	3	chr3R:11117067	CG4898	RE	intron	5	Yes	A	C
CA07171	CG4898	3R:11117085	+	Enhancer?	3	chr3R:11117067	CG4898	RF	intron	3	Yes	A	C
CA07171	CG4898	3R:11117085	+	Enhancer?	3	chr3R:11117067	CG4898	RG	intron	3	Yes	A	C
CA07171	CG4898	3R:11117085	+	Enhancer?	3	chr3R:11117067	CG4898	RH	intron	3	Yes	A	C
CA07171	CG4898	3R:11117085	+	Enhancer?	3	chr3R:11117067	CG4898	RI	intron	2	Yes	A	C
CA07171	CG4898	3R:11117085	+	Enhancer?	3	chr3R:11117067	CG4898	RJ	intron	3	Yes	A	C
CA07171	CG4898	3R:11117085	+	Enhancer?	3	chr3R:11117067	CG4898	RK	intron	3	Yes	A	C
CA07171	CG4898	3R:11117085	+	Enhancer?	3	chr3R:11117067	CG4898	RL	intron	3	Yes	A	C
CA07172	CG7554	3L:15648867	-	Protein?	3	chr3L:15693088						A
CA07176	CG5174	2R:13485507	+	Protein	3	chr2R:14309292	CG5174	RA	intron	1	Yes	A	A
CA07176	CG5174	2R:13485507	+	Protein	3	chr2R:14309292	CG5174	RG	intron	1	Yes	A	A
CA07176	CG5174	2R:13485507	+	Protein	3	chr2R:14309292	CG5174	RH	intron	1	Yes	A	A
CA07176	CG5174	2R:13485507	+	Protein	3	chr2R:14309292	CG5174	RI	intron	1	Yes	A	A
CA07176	CG5174	2R:13485507	+	Protein	3	chr2R:14309292	CG5174	RJ	intron	1	Yes	A	A
CA07176	CG5174	2R:13485507	+	Protein	3	chr2R:14309292	CG5174	RK	intron	1	Yes	A	A
CA07177	CG8920	2R:15384238	+	Enhancer	3	chr2R:16208031	CG8920	RA	exon	1	No	A
CA07177	CG8920	2R:15384238	+	Enhancer	3	chr2R:16208031	CG8920	RB	intron	2	Yes	A	C
CA07177	CG8920	2R:15384238	+	Enhancer	3	chr2R:16208031	CG8920	RC	intron	2	Yes	A	C
CA07180	CG7966	3R:8877823	-	Protein?	3	chr3R:8877804						A
CA07185	unknown	2R:5331863	+	Novel	3	chr2R:6158735	CG18408	RI	intron	3	Yes	A	A
CA07206	CG15142	2L:17475533	-	Novel	3	chr2L:17497450						A
CA07211	unknown	2L:1120760	-	Protein	3	chr2L:1119094	CG4710	RA	exon	1	No	A
CA07211	unknown	2L:1120760	-	Protein	3	chr2L:1119094	CG4710	RB	intron	2	Yes	A	A
CA07234	CG12560	2L:8001726	-	Enhancer	3	chr2L:8009495						A
CA07241	CG12070	3R:26703905	-	Protein	3	chr3R:26714539	CG12070	RA	intron	1	Yes	A	A
CA07241	CG12070	3R:26703905	-	Protein	3	chr3R:26714539	CG12070	RB	exon	1	No	A
CA07245	CG17681	2L:18120085	+	Enhancer?	3	chr2L:18142002						A
CA07247	CG3997	2R:19106394	-	Enhancer?	3	chr2R:19950349						A
CA07249	CG3836	3L:14358459	-	Protein	3	chr3L:14402679	CG3836	RA	intron	1	Yes	A	A
CA07251	CG14561	3L:21983140	+	Novel	3	chr3L:22058962						A
CA07252	unknown	3L:14706679	-	Enhancer	3	chr3L:14750899	CG33261	RA	exon	1	No	A
CA07252	unknown	3L:14706679	-	Enhancer	3	chr3L:14750899	CG33261	RB	intron	1	No	A
CA07252	unknown	3L:14706679	-	Enhancer	3	chr3L:14750899	CG33261	RC	intron	1	No	A
CA07252	unknown	3L:14706679	-	Enhancer	3	chr3L:14750899	CG33261	RD	exon	1	No	A
CA07252	unknown	3L:14706679	-	Enhancer	3	chr3L:14750899	CG33261	RE	exon	1	No	A
CA07252	unknown	3L:14706679	-	Enhancer	3	chr3L:14750899	CG33261	RF	intron	2	No	A
CA07252	unknown	3L:14706679	-	Enhancer	3	chr3L:14750899	CG33261	RG	intron	1	No	A
CA07252	unknown	3L:14706679	-	Enhancer	3	chr3L:14750899	CG33261	RH	intron	1	No	A
CA07252	unknown	3L:14706679	-	Enhancer	3	chr3L:14750899	CG33261	RI	intron	1	No	A
CA07254	CG7729	3L:16973158	+	Novel	3	chr3L:17017378						A
CA07256	CG3637	3R:16890971	-	Protein?	3	chr3R:16890954						A
CA07265	CG16717	3L:9636013	+	Protein?	3	chr3L:9671584						A
CA07287	CG1440	X:8176612	+	Protein	3	chrX:8331699	CG1440	RA	intron	1	Yes	A	A
CA07301	CG2637	2L:20705401	+	Protein	3	chr2L:20735659	CG2637	RA	intron	2	Yes	A	A
CA07307	CG10130	2R:9682531	+	Enhancer?	3	chr2R:10506310	CG10130	RA	exon	1	No	A
CA07322	CG31363	3R:7445610	-	Novel	3	chr3R:7445592	CG31363	RA	exon	1	No	A
CA07322	CG31363	3R:7445610	-	Novel	3	chr3R:7445592	CG31363	RD	exon	1	No	A
CA07322	CG31363	3R:7445610	-	Novel	3	chr3R:7445592	CG31363	RH	exon	1	No	A
CA07329	CG5789	3R:20360306	-	Enhancer?	3	chr3R:20369649						A
CA07330	CG5009	2R:12824674	+	Protein?	3	chr2R:13648454	CG5009	RA	exon	1	No	A
CA07331	CG6238	3R:20761360	-	Enhancer?	3	chr3R:20770703						A
CA07332	CG6854	3L:15055134	+	Protein	3	chr3L:15099355	CG6854	RA	intron	1	No	A
CA07332	CG6854	3L:15055134	+	Protein	3	chr3L:15099355	CG6854	RB	intron	1	No	A
CA07332	CG6854	3L:15055134	+	Protein	3	chr3L:15099355	CG6854	RC	intron	1	Yes	A	A
CA07333	CG13598	3R:19739436	-	Novel	3	chr3R:19748779						A
CA07336	CG3361	3R:23096875	-	Enhancer?	3	chr3R:23107510	CG3361	RA	exon	1	No	A
CA07338	unknown	2R:9205078	-	Enhancer?	3	chr2R:10027812	CG30483	RA	exon	1	No	A
CA07340	CG9847	2R:16541059	-	Protein	3	chr2R:17385013	CG9847	RB	intron	1	Yes	A	A
CA07346	unknown	3R:26390057	+	Protein	3	chr3R:26400691	CG1539	RA	intron	5	Yes	A	A
CA07346	unknown	3R:26390057	+	Protein	3	chr3R:26400691	CG1539	RB	intron	5	Yes	A	A
CA07346	unknown	3R:26390057	+	Protein	3	chr3R:26400691	CG1539	RC	intron	6	Yes	A	A
CA07346	unknown	3R:26390057	+	Protein	3	chr3R:26400691	CG1539	RD	intron	5	Yes	A	A
CA07346	unknown	3R:26390057	+	Protein	3	chr3R:26400691	CG1539	RE	intron	6	Yes	A	A
CA07346	unknown	3R:26390057	+	Protein	3	chr3R:26400691	CG1539	RF	intron	6	Yes	A	A
CA07346	unknown	3R:26390057	+	Protein	3	chr3R:26400691	CG1539	RG	intron	7	Yes	A	B
CA07352	CG8552	2L:8151811	-	Protein	3	chr2L:8159580						A
CA07356	CG17161	2L:16663675	+	Enhancer?	3	chr2L:16685591	CG17161	RA	exon	1	No	A
CA07356	CG17161	2L:16663675	+	Enhancer?	3	chr2L:16685591	CG17161	RB	intron	1	No	A
CA07356	CG17161	2L:16663675	+	Enhancer?	3	chr2L:16685591	CG17161	RC	intron	2	No	A
CA07359	CG6643	3R:20360314	+	Enhancer?	3	chr3R:20369657						A
CA07367	CG8776	2R:7735002	-	Enhancer?	3	chr2R:8557794	CG8776	RD	intron	2	No	A
CA07369	CG11109	3L:22789315	+	Enhancer?	3	chr3L:22865137						A
CA07385	CG2087	3R:1289933	-	Enhancer?	3	chr3R:1289936	CG2087	RA	exon	1	Yes	A	B
CA07385	CG2087	3R:1289933	-	Enhancer?	3	chr3R:1289936	CG2087	RA	intron	1	Yes	A	B
CA07391	CG4029	3R:6182377	+	Enhancer	3	chr3R:6182359	CG4029	RA	intron	1	Yes	A	C
CA07392	CG2681	X:2465008	+	Enhancer?	3	chrX:2602269						A
CA07397	CG7927	3L:8069038	+	Enhancer?	3	chr3L:8103428	CG7927	RA	exon	1	No	A
CA07414	CG10293	3R:17872898	+	Protein	3	chr3R:17881934	CG10293	RA	intron	2	Yes	A	A
CA07414	CG10293	3R:17872898	+	Protein	3	chr3R:17881934	CG10293	RB	intron	2	Yes	A	A
CA07414	CG10293	3R:17872898	+	Protein	3	chr3R:17881934	CG10293	RC	intron	2	Yes	A	A
CA07415	CG32812	X:1044624	+	Novel	3	chrX:1181220						A
CA07421	CG2543	X:12342181	+	Enhancer?	3	chrX:12505554						A
CA07424	CG5555	3R:15006370	-	Protein?	3	chr3R:15006353						A
CA07427	unknown	2R:19981959	-	Enhancer?	3	chr2R:20825912						A
CA07431	CG5444	3L:16062120	+	Enhancer	3	chr3L:16106341						A
CA07433	CG6376	3R:17443289	-	Enhancer?	3	chr3R:17452325	CG6376	RA	exon	2	No	A
CA07433	CG6376	3R:17443289	-	Enhancer?	3	chr3R:17452325	CG6376	RB	exon	4	No	A
CA07433	CG6376	3R:17443289	-	Enhancer?	3	chr3R:17452325	CG6376	RC	exon	2	No	A
CA07437	CG6324	X:15208201	+	Enhancer?	3	chrX:15371220						A
CA07440	CG8582	3L:7329122	-	Novel	3	chr3L:7362693						A
CA07441	CG9071	2R:19947550	+	Enhancer?	3	chr2R:20791503	CG34405	RC	intron	2	Yes	A	C
CA07449	unknown	3R:2248867	+	Enhancer?	3	chr3R:2248866	CG10272	RA	intron	2	No	A
CA07449	unknown	3R:2248867	+	Enhancer?	3	chr3R:2248866	CG10272	RB	intron	1	No	A
CA07451	CG11501	3R:25308617	+	Novel	3	chr3R:25319251						A
CA07458	CG9330	3L:19536327	+	Protein?	3	chr3L:19579470	CG9330	RA	exon	1	No	A
CA07460	CG9165	3L:1316914	+	Protein	3	chr3L:1336285	CG9165	RA	intron	2	Yes	A	A
CA07463	CG3263	3L:20734145	+	Enhancer?	3	chr3L:20809228	CG3263	R1-RA	exon	1	No	A
CA07463	CG3263	3L:20734145	+	Enhancer?	3	chr3L:20809228	CG3263	R1-RC	exon	1	No	A
CA07463	CG3263	3L:20734145	+	Enhancer?	3	chr3L:20809228	CG3263	R1-RG	exon	1	No	A
CA07463	CG3263	3L:20734145	+	Enhancer?	3	chr3L:20809228	CG3263	R1-RH	exon	1	No	A
CA07463	CG3263	3L:20734145	+	Enhancer?	3	chr3L:20809228	CG3263	R1-RI	exon	1	No	A
CA07463	CG3263	3L:20734145	+	Enhancer?	3	chr3L:20809228	CG3263	R1-RJ	exon	1	No	A
CA07464	CG11924	2L:4875170	-	Enhancer?	3	chr2L:4882601	CG11924	RA	intron	1	No	A
CA07464	CG11924	2L:4875170	-	Enhancer?	3	chr2L:4882601	CG11924	RB	intron	1	No	A
CA07464	CG11924	2L:4875170	-	Enhancer?	3	chr2L:4882601	CG11924	RC	intron	1	No	A
CA07464	CG11924	2L:4875170	-	Enhancer?	3	chr2L:4882601	CG11924	RD	intron	1	No	A
CA07465	CG3269	2R:1757989	+	Protein	3	chr2R:2584592	CG3269	RA	intron	1	Yes	A	A
CA07468	CG14887	3R:12306953	+	Enhancer?	3	chr3R:12306935	CG14887	RB	exon	1	No	A
CA07470	unknown	3R:13769807	+	Enhancer	3	chr3R:13769792	CG31243	RA	intron	2	No	A
CA07470	unknown	3R:13769807	+	Enhancer	3	chr3R:13769792	CG31243	RE	intron	2	No	A
CA07470	unknown	3R:13769807	+	Enhancer	3	chr3R:13769792	CG31243	RF	intron	2	No	A
CA07470	unknown	3R:13769807	+	Enhancer	3	chr3R:13769792	CG31243	RG	intron	2	No	A
CA07473	CG2747	3R:3856542	-	Enhancer?	3	chr3R:3856527						A
CA07474	CG8098	2R:11725007	-	Protein	3	chr2R:12548787	CG8098	RA	intron	2	Yes	A	A
CA07477	CG32672	X:10508417	-	Enhancer?	3	chrX:10662235	CG32672	RA	exon	1	No	A
CA07481	CG14991	3L:4083660	+	Enhancer?	3	chr3L:4103034						A
CA07482	CG7739	3L:15511925	-	Protein?	3	chr3L:15556146	CG7739	RA	exon	1	No	A
CA07483	CG2368	2R:5619323	+	Enhancer	3	chr2R:6446195	CG2368	RA	intron	1	No	A
CA07483	CG2368	2R:5619323	+	Enhancer	3	chr2R:6446195	CG2368	RB	intron	1	No	A
CA07483	CG2368	2R:5619323	+	Enhancer	3	chr2R:6446195	CG2368	RC	intron	1	No	A
CA07483	CG2368	2R:5619323	+	Enhancer	3	chr2R:6446195	CG2368	RI	intron	1	No	A
CA07483	CG2368	2R:5619323	+	Enhancer	3	chr2R:6446195	CG2368	RL	intron	1	No	A
CA07496	CG10640	3L:5325029	-	Protein	3	chr3L:5358821	CG10640	RA	intron	1	Yes	A	A
CA07499	CG10724	3L:13370699	+	Protein	3	chr3L:13406231	CG10724	RA	intron	1	Yes	A	A
CA07499	CG10724	3L:13370699	+	Protein	3	chr3L:13406231	CG10724	RB	intron	1	Yes	A	A
CA07504	CG8532	3L:7488324	+	Protein?	3	chr3L:7521895						A
CA07509	CG18547	3R:7806185	-	Novel	3	chr3R:7806167						A
CA07513	unknown	3R:13992172	-	Enhancer	3	chr3R:13992157	CG7215	RA	exon	2	No	A
CA07513	unknown	3R:13992172	-	Enhancer	3	chr3R:13992157	CG7217	RA	exon	2	Yes	A
CA07513	unknown	3R:13992172	-	Enhancer	3	chr3R:13992157	CG7217	RB	exon	1	Yes	A
CA07520	unknown	3R:1123165	-	Protein	3	chr3R:1123168	CG32464	RB	intron	7	Yes	A	A
CA07520	unknown	3R:1123165	-	Protein	3	chr3R:1123168	CG32464	RD	intron	4	Yes	A	A
CA07520	unknown	3R:1123165	-	Protein	3	chr3R:1123168	CG32464	RF	exon	1	No	A
CA07520	unknown	3R:1123165	-	Protein	3	chr3R:1123168	CG32464	RG	intron	7	Yes	A	A
CA07520	unknown	3R:1123165	-	Protein	3	chr3R:1123168	CG32464	RJ	intron	7	Yes	A	A
CA07520	unknown	3R:1123165	-	Protein	3	chr3R:1123168	CG32464	RK	intron	7	Yes	A	A
CA07520	unknown	3R:1123165	-	Protein	3	chr3R:1123168	CG32464	RL	intron	7	Yes	A	A
CA07520	unknown	3R:1123165	-	Protein	3	chr3R:1123168	CG32464	RM	intron	2	Yes	A	A
CA07520	unknown	3R:1123165	-	Protein	3	chr3R:1123168	CG32464	RN	intron	7	Yes	A	A
CA07520	unknown	3R:1123165	-	Protein	3	chr3R:1123168	CG32464	RO	intron	5	Yes	A	A
CA07520	unknown	3R:1123165	-	Protein	3	chr3R:1123168	CG32464	RP	intron	7	Yes	A	A
CA07522	CG13894	3L:680415	-	Enhancer?	3	chr3L:699786						A
CA07526	CG11880	3R:24943024	+	Novel	3	chr3R:24953658	CG11880	RA	exon	4	No	A
CA07526	CG11880	3R:24943024	+	Novel	3	chr3R:24953658	CG11880	RB	exon	3	No	A
CA07526	CG11880	3R:24943024	+	Novel	3	chr3R:24953658	CG11880	RC	exon	4	No	A
CA07529	CG6151	3L:15764554	-	Protein	3	chr3L:15808775	CG6151	RA	intron	2	Yes	A	A
CA07529	CG6151	3L:15764554	-	Protein	3	chr3L:15808775	CG6151	RB	intron	2	Yes	A	A
CA07529	CG6151	3L:15764554	-	Protein	3	chr3L:15808775	CG6151	RC	intron	2	Yes	A	A
CA07534	CG3764	3L:16959048	-	Enhancer	3	chr3L:17003268						A
CA07541	CG11654	X:15181299	+	Protein	3	chrX:15344318	CG11654	RA	exon	1	No	A
CA07546	CG7437	3L:21796940	+	Novel	3	chr3L:21872762	CG7437	RA	exon	1	No	A
CA07546	CG7437	3L:21796940	+	Novel	3	chr3L:21872762	CG7437	RB	exon	1	No	A
CA07546	CG7437	3L:21796940	+	Novel	3	chr3L:21872762	CG7437	RC	exon	1	No	A
CA07546	CG7437	3L:21796940	+	Novel	3	chr3L:21872762	CG7437	RD	exon	1	No	A
CA07548	unknown	2R:12484156	+	Enhancer?	3	chr2R:13307936						A
CA07552	CG9131	2L:6040943	-	Enhancer?	3	chr2L:6048728						A
CA07554	CG3508	3R:10486836	+	Novel	3	chr3R:10486818	CG3508	RA	exon	3	No	A
CA07554	CG3508	3R:10486836	+	Novel	3	chr3R:10486818	CG3508	RB	exon	3	No	A
CA07556	CG13425	2R:15648176	-	Enhancer	3	chr2R:16471969						A
CA07562	CG3939	X:2934275	+	Protein	3	chrX:3069870	CG3939	RA	intron	1	Yes	A	A
CA07570	CG1345	3R:24151534	-	Enhancer?	3	chr3R:24162168						A
CA07575	CG8544	X:15549079	+	Protein	3	chrX:15712098	CG8544	RA	intron	1	No	A
CA07575	CG8544	X:15549079	+	Protein	3	chrX:15712098	CG8544	RB	intron	3	Yes	A	A
CA07575	CG8544	X:15549079	+	Protein	3	chrX:15712098	CG8544	RD	intron	1	Yes	A	A
CA07575	CG8544	X:15549079	+	Protein	3	chrX:15712098	CG8544	RE	intron	2	Yes	A	A
CA07575	CG8544	X:15549079	+	Protein	3	chrX:15712098	CG8544	RF	intron	2	Yes	A	A
CA07575	CG8544	X:15549079	+	Protein	3	chrX:15712098	CG8544	RG	intron	2	Yes	A	A
CA07579	CG7425	3R:10566347	-	Novel	3	chr3R:10566329	CG7425	RA	exon	2	No	A
CA07580	CG6650	3L:13980608	+	Enhancer?	3	chr3L:14024828	CG6650	RA	exon	2	No	A
CA07585	CG8678	2L:21184706	-	Enhancer	3	chr2L:21214962	CG8678	RA	intron	1	Yes	A	B
CA07586	CG8370	2R:11064028	+	Enhancer?	3	chr2R:11887808						A
CA07596	CG9393	3R:5389704	-	Enhancer	3	chr3R:5389688						A
CA07604	CG14437	X:6511669	+	Protein?	3	chrX:6665326	CG14437	RA	exon	1	No	A
CA07607	CG1469	3R:26204372	+	Protein	3	chr3R:26215006	CG1469	RA	exon	3	Yes	A
CA07607	CG1469	3R:26204372	+	Protein	3	chr3R:26215006	CG1469	RB	exon	3	Yes	A
CA07607	CG1469	3R:26204372	+	Protein	3	chr3R:26215006	CG1469	RC	exon	1	Yes	A
CA07622	CG9674	3L:16757414	-	Enhancer?	3	chr3L:16801634						A
CA07623	CG3758	2L:15311776	+	Enhancer?	3	chr2L:15333691						A
CA07634	CG17369	3R:8452757	-	Protein	3	chr3R:8452738	CG17369	RA	intron	1	Yes	A	A
CA07634	CG17369	3R:8452757	-	Protein	3	chr3R:8452738	CG17369	RB	intron	2	Yes	A	A
CA07644	CG6213	3R:15469833	-	Protein	3	chr3R:15469816	CG6213	RA	intron	1	Yes	A	A
CA07649	unknown	2L:5022166	+	Enhancer?	3	chr2L:5029595						A
CA07652	CG8550	2R:7539028	+	Novel	3	chr2R:8361820						A
CA07672	CG12170	3R:1462974	+	Novel	3	chr3R:1462977	CG12170	RA	exon	1	No	A
CA07674	CG7073	3R:18175928	+	Protein	3	chr3R:18184964	CG7073	RA	intron	4	Yes	A	A
CA07674	CG7073	3R:18175928	+	Protein	3	chr3R:18184964	CG7073	RB	intron	2	Yes	A	A
CA07674	CG7073	3R:18175928	+	Protein	3	chr3R:18184964	CG7073	RC	intron	4	Yes	A	A
CA07674	CG7073	3R:18175928	+	Protein	3	chr3R:18184964	CG7073	RD	intron	4	Yes	A	A
CA07674	CG7073	3R:18175928	+	Protein	3	chr3R:18184964	CG7073	RE	intron	4	Yes	A	A
CA07676	unknown	3R:2965121	+	Protein?	3	chr3R:2965102	CG33323	RA	intron	4	Yes	A	A
CA07681	CG9375	3R:5338793	-	Enhancer?	3	chr3R:5338777	CG9375	RA	exon	1	No	A
CA07683	CG5462	3R:22383148	+	Novel	3	chr3R:22393783	CG5462	RA	intron	9	Yes	A	A
CA07683	CG5462	3R:22383148	+	Novel	3	chr3R:22393783	CG5462	RB	intron	9	Yes	A	A
CA07683	CG5462	3R:22383148	+	Novel	3	chr3R:22393783	CG5462	RC	intron	9	Yes	A	A
CA07683	CG5462	3R:22383148	+	Novel	3	chr3R:22393783	CG5462	RD	intron	9	Yes	A	A
CA07683	CG5462	3R:22383148	+	Novel	3	chr3R:22393783	CG5462	RG	intron	9	Yes	A	A
CA07683	CG5462	3R:22383148	+	Novel	3	chr3R:22393783	CG5462	RH	intron	9	Yes	A	A
CA07683	CG5462	3R:22383148	+	Novel	3	chr3R:22393783	CG5462	RI	intron	9	Yes	A	A
CA07692	CG12225	X:6008807	+	Protein	3	chrX:6162464	CG12225	RA	intron	2	Yes	A	A
CA07694	CG3810	X:1665033	-	Enhancer?	3	chrX:1802294	CG3810	RB	exon	1	No	A
CA07694	CG3810	X:1665033	-	Enhancer?	3	chrX:1802294	CG3810	RC	intron	1	No	A
CA07696	CG8418	2R:11174100	-	Protein?	3	chr2R:11997880						A
CA07703	CG5215	3L:16058433	-	Protein	3	chr3L:16102654	CG5215	RA	intron	4	Yes	A	A
CA07703	CG5215	3L:16058433	-	Protein	3	chr3L:16102654	CG5215	RB	intron	4	Yes	A	A
CA07704	CG5461	2L:12496872	-	Enhancer?	3	chr2L:12508001	CG5461	RA	intron	3	Yes	A	B
CA07704	CG5461	2L:12496872	-	Enhancer?	3	chr2L:12508001	CG5461	RF	intron	5	Yes	A	B
CA07706	CG12891	2R:5536405	-	Protein	3	chr2R:6363277	CG12891	RA	intron	1	No	A
CA07717	CG5771	3R:16937967	+	Protein	3	chr3R:16937950	CG5771	RA	intron	1	Yes	A	A
CA07717	CG5771	3R:16937967	+	Protein	3	chr3R:16937950	CG5771	RB	intron	2	Yes	A	A
CA07720	CG5422	3R:19863346	-	Enhancer?	3	chr3R:19872689	CG5422	RB	intron	1	No	A
CA07720	CG5422	3R:19863346	-	Enhancer?	3	chr3R:19872689	CG5422	RC	intron	1	No	A
CA07720	CG5422	3R:19863346	-	Enhancer?	3	chr3R:19872689	CG5422	RD	intron	1	No	A
CA07720	CG5422	3R:19863346	-	Enhancer?	3	chr3R:19872689	CG5422	RF	intron	1	No	A
CA07724	CG13826	3R:19043180	-	Enhancer?	3	chr3R:19052523						A
CA07742	CG5729	2R:13235239	-	Enhancer?	3	chr2R:14059010	CG5729	RA	intron	1	No	A
CA07748	CG31694	2L:2865845	-	Protein	3	chr2L:2873276	CG31694	RA	intron	1	Yes	A	A
CA07753	CG11035	3R:3859043	-	Novel	3	chr3R:3859028						A
CA07768	CG9042	2L:5936163	+	Enhancer?	3	chr2L:5943948	CG9042	RA	exon	1	No	A
CA07768	CG9042	2L:5936163	+	Enhancer?	3	chr2L:5943948	CG9042	RB	exon	1	No	A
CA07768	CG9042	2L:5936163	+	Enhancer?	3	chr2L:5943948	CG9042	RC	exon	1	No	A
CA07788	CG11172	X:13371444	+	Protein	3	chrX:13534818	CG11172	RA	intron	1	Yes	A	A
CB02000	CG7147	2L:13532398	+	Novel	3	chr2L:13550247	CG7147	RA	exon	1	No	B
CB02000	CG7147	2L:13532398	+	Novel	3	chr2L:13550247	CG7147	RB	exon	1	No	B
CB02000	CG7147	2L:13532398	+	Novel	3	chr2L:13550247	CG7147	RC	exon	1	No	B
CB02000	CG7147	2L:13532398	+	Novel	3	chr2L:13550247	CG7147	RD	exon	1	No	B
CB02000	CG7147	2L:13532398	+	Novel	3	chr2L:13550247	CG7147	RE	exon	1	No	B
CB02004	CG9894	2L:2745344	+	Enhancer	3	chr2L:2752775						B
CB02015	CG7892	3L:7938638	+	Enhancer?	3	chr3L:7972207	CG7892	RA	exon	1	No	B
CB02015	CG7892	3L:7938638	+	Enhancer?	3	chr3L:7972207	CG7892	RB	exon	1	No	B
CB02015	CG7892	3L:7938638	+	Enhancer?	3	chr3L:7972207	CG7892	RC	exon	1	No	B
CB02015	CG7892	3L:7938638	+	Enhancer?	3	chr3L:7972207	CG7892	RD	exon	1	No	B
CB02015	CG7892	3L:7938638	+	Enhancer?	3	chr3L:7972207	CG7892	RE	exon	1	No	B
CB02015	CG7892	3L:7938638	+	Enhancer?	3	chr3L:7972207	CG7892	RF	exon	1	No	B
CB02015	CG7892	3L:7938638	+	Enhancer?	3	chr3L:7972207	CG7892	RG	exon	1	No	B
CB02017	CG3758	2L:15311950	+	Enhancer?	3	chr2L:15333865	CG3758	RA	exon	1	No	B
CB02022	CG30403	2R:16756893	-	Novel	3	chr2R:17600847						B
CB02030	CG2411	2R:3710594	+	Protein?	3	chr2R:4537352	CG2411	RA	exon	1	No	B
CB02038	unknown	2L:8096352	+	Novel	3	chr2L:8104121	CG31605	RA	intron	2	Yes	B	A
CB02038	unknown	2L:8096352	+	Novel	3	chr2L:8104121	CG31605	RB	intron	2	Yes	B	A
CB02038	unknown	2L:8096352	+	Novel	3	chr2L:8104121	CG31605	RC	intron	2	Yes	B	A
CB02038	unknown	2L:8096352	+	Novel	3	chr2L:8104121	CG31605	RD	intron	2	Yes	B	A
CB02038	unknown	2L:8096352	+	Novel	3	chr2L:8104121	CG31605	RE	intron	2	Yes	B	A
CB02038	unknown	2L:8096352	+	Novel	3	chr2L:8104121	CG31605	RF	intron	3	Yes	B	A
CB02038	unknown	2L:8096352	+	Novel	3	chr2L:8104121	CG31605	RG	intron	4	Yes	B	A
CB02038	unknown	2L:8096352	+	Novel	3	chr2L:8104121	CG31605	RH	intron	2	Yes	B	A
CB02038	unknown	2L:8096352	+	Novel	3	chr2L:8104121	CG31605	RI	intron	2	Yes	B	A
CB02039	CG17654	2L:1729440	-	Novel	3	chr2L:1727775	CG17654	RB	exon	3	Yes	B
CB02039	CG17654	2L:1729440	-	Novel	3	chr2L:1727775	CG17654	RC	exon	3	Yes	B
CB02039	CG17654	2L:1729440	-	Novel	3	chr2L:1727775	CG17654	RD	exon	3	Yes	B
CB02039	CG17654	2L:1729440	-	Novel	3	chr2L:1727775	CG17654	RE	exon	3	Yes	B
CB02040	CG3619	3R:15151967	-	Novel	3	chr3R:15151950						B
CB02042	CG1621	2R:2553998	-	Enhancer?	3	chr2R:3380602						B
CB02043	CG12891	2R:5539025	-	Enhancer?	3	chr2R:6365897	CG12891	RA	exon	1	No	B
CB02050	CG4043	3R:6238635	+	Enhancer?	3	chr3R:6238617						B
CB02054	CG5677	3R:20046380	-	Enhancer?	3	chr3R:20055723	CG5677	RA	exon	1	No	B
CB02056	CG9062	2R:6348682	-	Novel	3	chr2R:7171458	CG9062	RB	exon	1	No	B
CB02057	CG10823	3R:17122275	-	Enhancer?	3	chr3R:17122258						B
CB02061	CG9415	2R:16187154	+	Protein?	3	chr2R:17031115	CG9415	RA	exon	1	No	B
CB02061	CG9415	2R:16187154	+	Protein?	3	chr2R:17031115	CG9415	RB	exon	1	No	B
CB02069	CG14207	X:19339419	+	Protein	3	chrX:19502492	CG14207	RA	intron	1	Yes	B	B
CB02069	CG14207	X:19339419	+	Protein	3	chrX:19502492	CG14207	RB	intron	1	Yes	B	B
CB02070	unknown	2R:2627679	-	Enhancer?	3	chr2R:3454283						B
CB02071	CG15864	3R:4076201	+	Novel	3	chr3R:4076186						B
CB02075	CG1888	2R:4607170	-	Novel	3	chr2R:5434043	CG1888	RA	intron	1	Yes	B	A
CB02076	unknown	3R:10523056	-	Novel	3	chr3R:10523038	CG7649	RB	exon	1	No	B
CB02086	CG8209	3L:7936124	+	Protein	3	chr3L:7969693	CG8209	RA	intron	1	Yes	B	B
CB02087	CG8128	X:15428524	+	Enhancer?	3	chrX:15591543	CG8128	RA	exon	1	No	B
CB02090	CG2530	3R:912444	-	Enhancer?	3	chr3R:912447						B
CB02095	CG17117	3R:6440060	-	Enhancer?	3	chr3R:6440042	CG17117	RE	intron	1	No	B
CB02099	CG8073	2R:4170003	-	Protein	3	chr2R:4996761	CG8073	RA	exon	1	Yes	B
CB02099	CG8073	2R:4170003	-	Protein	3	chr2R:4996761	CG8073	RB	exon	1	Yes	B
CB02104	CG2207	2L:21462514	-	Protein	3	chr2L:21629393	CG2207	RA	intron	1	Yes	B	B
CB02104	CG2207	2L:21462514	-	Protein	3	chr2L:21629393	CG2207	RB	intron	2	Yes	B	B
CB02104	CG2207	2L:21462514	-	Protein	3	chr2L:21629393	CG2207	RF	intron	1	Yes	B	B
CB02105	CG5887	3R:8269757	+	Enhancer?	3	chr3R:8269738	CG5887	RA	intron	1	No	B
CB02105	CG5887	3R:8269757	+	Enhancer?	3	chr3R:8269738	CG5887	RB	intron	1	No	B
CB02105	CG5887	3R:8269757	+	Enhancer?	3	chr3R:8269738	CG5887	RC	intron	1	No	B
CB02105	CG5887	3R:8269757	+	Enhancer?	3	chr3R:8269738	CG5887	RE	intron	1	No	B
CB02106	CG30497	2R:2840573	-	Novel	3	chr2R:3667177	CG30497	RA	exon	2	No	B
CB02119	CG10279	3R:1833556	-	Protein	3	chr3R:1833559	CG10279	RA	intron	1	Yes	B	B
CB02119	CG10279	3R:1833556	-	Protein	3	chr3R:1833559	CG10279	RB	intron	1	No	B
CB02119	CG10279	3R:1833556	-	Protein	3	chr3R:1833559	CG10279	RC	intron	2	No	B
CB02119	CG10279	3R:1833556	-	Protein	3	chr3R:1833559	CG10279	RD	intron	2	Yes	B	B
CB02119	CG10279	3R:1833556	-	Protein	3	chr3R:1833559	CG10279	RE	intron	1	No	B
CB02120	CG17342	3R:7590202	-	Protein	3	chr3R:7590184						B
CB02121	CG11324	2L:6715149	-	Protein	3	chr2L:6722933	CG11324	RA	intron	1	Yes	B	B
CB02121	CG11324	2L:6715149	-	Protein	3	chr2L:6722933	CG11324	RC	intron	1	Yes	B	B
CB02124	CG4570	3R:6682635	+	Enhancer	3	chr3R:6682617	CG4570	RA	exon	1	No	B
CB02125	CG1427	3R:1426793	+	Enhancer	3	chr3R:1426796						B
CB02131	CG3428	3L:9445286	-	Enhancer?	3	chr3L:9480857	CG3428	RA	exon	1	No	B
CB02132	CG6148	3R:8523620	+	Protein	3	chr3R:8523601	CG6148	RA	intron	1	Yes	B	B
CB02132	CG6148	3R:8523620	+	Protein	3	chr3R:8523601	CG6148	RB	exon	1	No	B
CB02133	CG14478	2R:12521410	+	Enhancer	3	chr2R:13345190	CG14478	RA	exon	1	No	B
CB02135	CG7620	3R:8856406	+	Enhancer?	3	chr3R:8856387						B
CB02139	unknown	3R:1438299	-	Enhancer?	3	chr3R:1438302	CG2161	RA	exon	1	No	B
CB02139	unknown	3R:1438299	-	Enhancer?	3	chr3R:1438302	CG2161	RB	exon	1	No	B
CB02140	CG31241	3R:14081648	+	Novel	3	chr3R:14081632	CG31241	RA	exon	2	No	B
CB02144	CG9983	3R:24415335	+	Enhancer	3	chr3R:24425969	CG9983	RA	intron	1	Yes	B	C
CB02144	CG9983	3R:24415335	+	Enhancer	3	chr3R:24425969	CG9983	RE	intron	1	Yes	B	C
CB02149	CG17328	2L:16277703	+	Novel	3	chr2L:16299619						B
CB02162	CG8327	3R:5456529	+	Novel	3	chr3R:5456513						B
CB02168	CG1837	X:11449163	+	Protein?	3	chrX:11608704						B
CB02169	CG3722	2R:16100326	-	Enhancer?	3	chr2R:16944287	CG3722	RA	exon	1	No	B
CB02171	CG1049	3L:1526734	+	Enhancer?	3	chr3L:1546105	CG1049	RA	exon	1	No	B
CB02172	CG2050	3R:27867707	+	Enhancer?	3	chr3R:27878341	CG2050	RA	exon	3	No	B
CB02186	CG5264	3R:18404744	-	Enhancer?	3	chr3R:18414088	CG5264	RA	exon	1	No	B
CB02188	CG9772	3R:163495	-	Protein	3	chr3R:163496	CG9772	RB	intron	1	Yes	B	B
CB02190	CG12283	2L:12811704	-	Protein	3	chr2L:12822834						B
CB02196	CG9699	X:16418737	-	Enhancer	3	chrX:16581750	CG9699	RA	intron	2	Yes	B	A
CB02196	CG9699	X:16418737	-	Enhancer	3	chrX:16581750	CG9699	RB	intron	2	Yes	B	A
CB02196	CG9699	X:16418737	-	Enhancer	3	chrX:16581750	CG9699	RC	intron	2	Yes	B	A
CB02196	CG9699	X:16418737	-	Enhancer	3	chrX:16581750	CG9699	RD	intron	2	Yes	B	A
CB02196	CG9699	X:16418737	-	Enhancer	3	chrX:16581750	CG9699	RE	intron	2	Yes	B	A
CB02196	CG9699	X:16418737	-	Enhancer	3	chrX:16581750	CG9699	RF	intron	2	Yes	B	A
CB02206	unknown	2R:11920896	+	Enhancer	3	chr2R:12744676	CG5935	RA	intron	2	Yes	B	A
CB02206	unknown	2R:11920896	+	Enhancer	3	chr2R:12744676	CG5935	RB	intron	1	Yes	B	A
CB02206	unknown	2R:11920896	+	Enhancer	3	chr2R:12744676	CG5935	RC	intron	2	Yes	B	A
CB02206	unknown	2R:11920896	+	Enhancer	3	chr2R:12744676	CG5935	RD	intron	2	Yes	B	A
CB02207	unknown	3R:7392290	-	Enhancer	3	chr3R:7392272	CG6782	RD	intron	1	No	B
CB02207	unknown	3R:7392290	-	Enhancer	3	chr3R:7392272	CG6783	RA	intron	1	No	B
CB02207	unknown	3R:7392290	-	Enhancer	3	chr3R:7392272	CG6783	RB	intron	1	Yes	B	A
CB02207	unknown	3R:7392290	-	Enhancer	3	chr3R:7392272	CG6783	RC	intron	1	Yes	B	A
CB02209	CG7007	3R:10729741	-	Enhancer?	3	chr3R:10729723	CG7007	RA	exon	1	No	B
CB02217	CG6395	3L:22184928	+	Protein?	3	chr3L:22260750	CG6395	RA	exon	1	No	B
CB02217	CG6395	3L:22184928	+	Protein?	3	chr3L:22260750	CG6395	RB	exon	1	No	B
CB02217	CG6395	3L:22184928	+	Protein?	3	chr3L:22260750	CG6395	RC	exon	1	No	B
CB02226	CG5838	2L:9959718	-	Novel	3	chr2L:9967309	CG5838	RA	exon	1	No	B
CB02227	CG4026	2L:9774806	+	Enhancer?	3	chr2L:9782577	CG4026	RA	exon	1	No	B
CB02228	CG12013	3L:3306512	+	Enhancer?	3	chr3L:3325883						B
CB02231	CG17579	2R:7845077	+	Protein?	3	chr2R:8667868						B
CB02232	CG2948	3R:1414087	+	Enhancer?	3	chr3R:1414090						B
CB02236	CG14430	X:6726194	+	Enhancer?	3	chrX:6879851						B
CB02239	unknown	3R:4757919	-	Novel	3	chr3R:4757904						B
CB02242	unknown	2R:3661191	+	Enhancer?	3	chr2R:4487949	CG8643	RA	exon	1	No	B
CB02243	CG8361	3R:21852002	+	Enhancer	3	chr3R:21862637						B
CB02246	CG17888	3L:7814373	-	Novel?	3	chr3L:7847944	CG17888	RB	intron	1	No	B
CB02246	CG17888	3L:7814373	-	Novel?	3	chr3L:7847944	CG17888	RF	intron	1	Yes	B	A
CB02246	CG17888	3L:7814373	-	Novel?	3	chr3L:7847944	CG17888	RG	intron	1	No	B
CB02249	CG11382	X:967330	+	Novel	3	chrX:1103926						B
CB02255	CG14215	X:19383231	+	Enhancer?	3	chrX:19546304						B
CB02257	CG17077	3R:19162102	-	Enhancer?	3	chr3R:19171445	CG17077	RB	exon	1	No	B
CB02258	CG8367	2R:9239430	+	Enhancer?	3	chr2R:10062164	CG8367	RA	intron	2	Yes	B	C
CB02258	CG8367	2R:9239430	+	Enhancer?	3	chr2R:10062164	CG8367	RB	intron	1	Yes	B	C
CB02258	CG8367	2R:9239430	+	Enhancer?	3	chr2R:10062164	CG8367	RC	intron	2	No	B
CB02258	CG8367	2R:9239430	+	Enhancer?	3	chr2R:10062164	CG8367	RD	intron	1	Yes	B	C
CB02258	CG8367	2R:9239430	+	Enhancer?	3	chr2R:10062164	CG8367	RE	intron	1	Yes	B	C
CB02258	CG8367	2R:9239430	+	Enhancer?	3	chr2R:10062164	CG8367	RF	intron	1	Yes	B	C
CB02258	CG8367	2R:9239430	+	Enhancer?	3	chr2R:10062164	CG8367	RG	intron	1	Yes	B	C
CB02267	CG8805	2R:4474887	+	Enhancer	3	chr2R:5301760						B
CB02270	CG13892	3L:524914	-	Protein?	3	chr3L:544285						B
CB02274	unknown	3R:27540122	+	Protein?	3	chr3R:27550756	CG1856	RB	exon	1	No	B
CB02274	unknown	3R:27540122	+	Protein?	3	chr3R:27550756	CG1856	RC	exon	1	No	B
CB02274	unknown	3R:27540122	+	Protein?	3	chr3R:27550756	CG1856	RE	intron	1	No	B
CB02274	unknown	3R:27540122	+	Protein?	3	chr3R:27550756	CG1856	RF	intron	1	No	B
CB02276	CG3189	2R:1723852	-	Novel	3	chr2R:2550455						B
CB02284	CG4091	2R:18745888	-	Enhancer?	3	chr2R:19589843	CG4091	RA	exon	1	No	B
CB02284	CG4091	2R:18745888	-	Enhancer?	3	chr2R:19589843	CG4091	RC	exon	1	No	B
CB02288	CG8648	2R:11919945	-	Novel?	3	chr2R:12743725						B
CB02294	CG5920	2L:9889732	-	Protein	3	chr2L:9897503	CG5920	RA	exon	1	No	B
CB02301	CG10970	X:8806961	-	Novel	3	chrX:8962010						B
CB02305	CG7752	3L:21203421	+	Novel	3	chr3L:21279245	CG7752	RA	exon	1	No	B
CB02307	CG5185	3L:14918138	+	Novel	3	chr3L:14962359						B
CB02331	CG4494	2L:6959843	-	Protein?	3	chr2L:6967612						B
CB02333	unknown	X:10484583	+	Enhancer?	3	chrX:10638401						B
CB02337	CG3021	X:784129	+	Enhancer?	3	chrX:920725						B
CB02343	CG10370	3R:19569160	+	Enhancer?	3	chr3R:19578503						B
CB02349	CG8524	3R:10198847	-	Enhancer	3	chr3R:10198828						B
CB02351	CG11130	X:13485538	+	Novel	3	chrX:13648912						B
CB02353	CG6097	3L:11544336	-	Protein?	3	chr3L:11579904	CG6097	RA	exon	1	Yes	B
CB02354	CG6264	3R:5996214	-	Enhancer	3	chr3R:5996196	CG6264	RA	exon	1	No	B
CB02364	CG6575	3R:17672932	-	Enhancer	3	chr3R:17681968	CG6575	RA	exon	1	No	B
CB02367	CG4029	3R:6183299	+	Enhancer	3	chr3R:6183281	CG4029	RA	intron	1	Yes	B	C
CB02370	CG7368	3L:11559763	+	Enhancer?	3	chr3L:11595331	CG7368	RB	intron	1	No	B
CB02373	CG6095	3R:21867917	-	Novel	3	chr3R:21878552						B
CB02595	CG15162	2L:18595324	+	Novel	3	chr2L:18617241						B
CB02614	CG12972	3L:21264301	-	Novel	3	chr3L:21340125						B
CB02618	CG8909	X:15640657	+	Novel	3	chrX:15803675						B
CB02620	CG3525	X:16009348	+	Protein?	3	chrX:16172362	CG3525	RA	exon	1	No	B
CB02620	CG3525	X:16009348	+	Protein?	3	chrX:16172362	CG3525	RB	exon	1	No	B
CB02620	CG3525	X:16009348	+	Protein?	3	chrX:16172362	CG3525	RE	exon	1	No	B
CB02632	CG6770	2L:12035003	-	Enhancer?	3	chr2L:12046132						B
CB02634	unknown	3L:13980483	-	Novel	3	chr3L:14024703	CG6513	RA	exon	1	No	B
CB02634	unknown	3L:13980483	-	Novel	3	chr3L:14024703	CG6513	RB	exon	1	No	B
CB02647	CG18466	3R:4873699	-	Protein	3	chr3R:4873684	CG11992	RA	exon	1	No	B
CB02647	CG18466	3R:4873699	-	Protein	3	chr3R:4873684	CG18466	RA	intron	1	No	B
CB02647	CG18466	3R:4873699	-	Protein	3	chr3R:4873684	CG18466	RB	intron	1	Yes	B	B
CB02653	CG7283	3L:11780366	+	Protein	3	chr3L:11815918						B
CB02655	CG16901	3R:9470765	-	Protein	3	chr3R:9470746	CG16901	RA	intron	1	Yes	B	B
CB02655	CG16901	3R:9470765	-	Protein	3	chr3R:9470746	CG16901	RB	intron	1	Yes	B	B
CB02655	CG16901	3R:9470765	-	Protein	3	chr3R:9470746	CG16901	RC	intron	1	Yes	B	B
CB02655	CG16901	3R:9470765	-	Protein	3	chr3R:9470746	CG16901	RD	intron	1	No	B
CB02656	CG6603	3L:13987079	+	Protein	3	chr3L:14031299	CG6603	RA	intron	2	Yes	B	B
CB02656	CG6603	3L:13987079	+	Protein	3	chr3L:14031299	CG6603	RB	intron	2	Yes	B	B
CB02656	CG6603	3L:13987079	+	Protein	3	chr3L:14031299	CG6603	RC	intron	1	Yes	B	B
CB02667	CG5206	3R:16418883	+	Enhancer?	3	chr3R:16418866						B
CB02669	CG2163	2R:3192991	+	Enhancer?	3	chr2R:4019749	CG2163	RA	intron	2	Yes	B	C
CB02669	CG2163	2R:3192991	+	Enhancer?	3	chr2R:4019749	CG2163	RB	intron	2	Yes	B	C
CB02670	unknown	3R:26379003	+	Enhancer	3	chr3R:26389637	CG1539	RA	intron	1	Yes	B	C
CB02670	unknown	3R:26379003	+	Enhancer	3	chr3R:26389637	CG1539	RC	intron	2	Yes	B	C
CB02670	unknown	3R:26379003	+	Enhancer	3	chr3R:26389637	CG1539	RD	intron	1	Yes	B	C
CB02670	unknown	3R:26379003	+	Enhancer	3	chr3R:26389637	CG1539	RE	intron	2	Yes	B	C
CB02670	unknown	3R:26379003	+	Enhancer	3	chr3R:26389637	CG1539	RF	intron	2	Yes	B	C
CB02670	unknown	3R:26379003	+	Enhancer	3	chr3R:26389637	CG1539	RG	intron	2	Yes	B	C
CB02689	CG10601	3L:12650994	+	Enhancer?	3	chr3L:12686547						B
CB02693	CG31522	3R:279017	-	Enhancer?	3	chr3R:279018	CG31522	RB	exon	1	No	B
CB02693	CG31522	3R:279017	-	Enhancer?	3	chr3R:279018	CG31522	RC	exon	1	No	B
CB02706	CG9171	2L:5792402	-	Enhancer?	3	chr2L:5800187	CG9171	RA	exon	1	No	B
CB02706	CG9171	2L:5792402	-	Enhancer?	3	chr2L:5800187	CG9171	RB	exon	1	No	B
CB02736	CG18426	2R:18894643	-	Protein?	3	chr2R:19738598	CG18426	RA	exon	1	No	B
CB02739	CG30055	2R:7654329	+	Enhancer	3	chr2R:8477121	CG30055	RA	exon	1	No	B
CB02744	CG5408	3L:20320159	-	Novel	3	chr3L:20394721						B
CB02745	CG32538	X:19084204	-	Novel	3	chrX:19247277						B
CB02762	CG3166	2L:2170965	-	Novel?	3	chr2L:2178398	CG3166	RB	exon	1	No	B
CB02767	CG6889	3R:12063462	+	Enhancer	3	chr3R:12063444	CG6889	RA	intron	1	Yes	B	C
CB02790	CG3228	X:1998866	-	Enhancer?	3	chrX:2136127						B
CB02804	CG6963	3R:12106332	+	Protein	3	chr3R:12106314	CG6963	RB	intron	2	Yes	B	B
CB02804	CG6963	3R:12106332	+	Protein	3	chr3R:12106314	CG6963	RD	intron	2	Yes	B	B
CB02804	CG6963	3R:12106332	+	Protein	3	chr3R:12106314	CG6963	RE	intron	2	Yes	B	B
CB02804	CG6963	3R:12106332	+	Protein	3	chr3R:12106314	CG6963	RF	intron	3	Yes	B	B
CB02804	CG6963	3R:12106332	+	Protein	3	chr3R:12106314	CG6963	RH	intron	3	Yes	B	B
CB02821	CG5216	2L:13154745	+	Enhancer	3	chr2L:13165875	CG5216	RA	exon	1	No	B
CB02831	CG3698	3L:20716674	-	Enhancer	3	chr3L:20791757						B
CB02833	CG17646	2L:1739096	+	Protein?	3	chr2L:1737431	CG17646	RB	intron	1	No	B
CB02849	CG7041	X:8820265	+	Enhancer?	3	chrX:8975314	CG7041	RA	exon	2	No	B
CB02854	CG4608	3R:15662833	-	Enhancer?	3	chr3R:15662816						B
CB02883	CG10975	3L:12693069	+	Enhancer?	3	chr3L:12728622	CG10975	RA	intron	1	Yes	B	A
CB02883	CG10975	3L:12693069	+	Enhancer?	3	chr3L:12728622	CG10975	RB	intron	1	Yes	B	A
CB02888	CG12052	2R:5602343	-	Novel	3	chr2R:6429215	CG12052	RR	intron	1	No	B
CB02890	CG9921	X:16063779	-	Enhancer?	3	chrX:16226793						B
CB02898	CG5481	2L:1422197	-	Enhancer?	3	chr2L:1420531						B
CB02900	CG8652	2R:11909448	-	Novel	3	chr2R:12733228						B
CB02930	CG8582	3L:7329350	-	Enhancer	3	chr3L:7362921						B
CB02932	CG10753	3L:12692157	-	Protein?	3	chr3L:12727710						B
CB02934	CG16817	3R:5503694	+	Protein?	3	chr3R:5503678	CG16817	RA	exon	1	No	B
CB02937	CG1240	3L:2747671	+	Enhancer	3	chr3L:2767042	CG1240	RA	exon	1	No	B
CB02947	CG9748	3R:4484584	-	Enhancer	3	chr3R:4484569	CG9748	RA	intron	1	Yes	B	C
CB02956	CG10033	2L:3624759	-	Enhancer	3	chr2L:3632190	CG10033	RA	intron	4	Yes	B	A
CB02956	CG10033	2L:3624759	-	Enhancer	3	chr2L:3632190	CG10033	RB	intron	2	Yes	B	A
CB02956	CG10033	2L:3624759	-	Enhancer	3	chr2L:3632190	CG10033	RD	exon	1	No	B
CB02956	CG10033	2L:3624759	-	Enhancer	3	chr2L:3632190	CG10033	RH	intron	3	Yes	B	A
CB02956	CG10033	2L:3624759	-	Enhancer	3	chr2L:3632190	CG10033	RI	intron	4	Yes	B	A
CB02962	CG17323	2L:18801648	+	Enhancer?	3	chr2L:18823565						B
CB02974	CG6033	2R:8566865	-	Protein?	3	chr2R:9389656	CG6033	RA	intron	1	No	B
CB02974	CG6033	2R:8566865	-	Protein?	3	chr2R:9389656	CG6033	RB	intron	1	No	B
CB02974	CG6033	2R:8566865	-	Protein?	3	chr2R:9389656	CG6033	RC	intron	1	No	B
CB02974	CG6033	2R:8566865	-	Protein?	3	chr2R:9389656	CG6033	RD	exon	1	No	B
CB02974	CG6033	2R:8566865	-	Protein?	3	chr2R:9389656	CG6033	RE	intron	1	No	B
CB02974	CG6033	2R:8566865	-	Protein?	3	chr2R:9389656	CG6033	RF	intron	1	No	B
CB02981	CG5814	3R:20687177	-	Enhancer	3	chr3R:20696520	CG5814	RA	exon	1	No	B
CB02987	CG2718	2L:129446	+	Enhancer?	3	chr2L:129446						B
CB02989	CG3903	2L:15740849	-	Protein?	3	chr2L:15762765						B
CB02992	CG17716	2R:8687719	+	Novel	3	chr2R:9510510						B
CB02997	CG9739	3L:19119477	-	Enhancer?	3	chr3L:19163698	CG9739	RB	exon	1	No	B
CB02997	CG9739	3L:19119477	-	Enhancer?	3	chr3L:19163698	CG9739	RC	exon	1	No	B
CB03017	CG3979	3L:18790141	-	Enhancer?	3	chr3L:18834362	CG3979	RB	intron	1	Yes	B	C
CB03017	CG3979	3L:18790141	-	Enhancer?	3	chr3L:18834362	CG3979	RC	exon	1	No	B
CB03023	CG2865	X:2050288	-	Protein?	3	chrX:2187549						B
CB03026	CG2698	3R:3827334	+	Enhancer?	3	chr3R:3827319	CG2698	RA	exon	1	No	B
CB03028	CG6987	3R:12167758	-	Protein?	3	chr3R:12167740						B
CB03031	CG9326	2L:20767449	-	Enhancer?	3	chr2L:20797707						B
CB03039	CG14938	2L:11798282	-	Enhancer	3	chr2L:11809411	CG14938	RD	exon	1	No	B
CB03040	CG5212	3R:19703230	-	Protein	3	chr3R:19712573	CG5212	RA	intron	2	Yes	B	B
CB03040	CG5212	3R:19703230	-	Protein	3	chr3R:19712573	CG5212	RB	intron	2	Yes	B	B
CB03040	CG5212	3R:19703230	-	Protein	3	chr3R:19712573	CG5212	RC	intron	2	Yes	B	B
CB03059	CG14066	3R:24141929	-	Enhancer	3	chr3R:24152563	CG14066	RB	intron	1	No	B
CB03059	CG14066	3R:24141929	-	Enhancer	3	chr3R:24152563	CG14066	RC	intron	1	No	B
CB03073	CG7664	2L:16258381	-	Protein	3	chr2L:16280297	CG7664	RA	intron	1	Yes	B	B
CB03099	CG4426	2L:1079449	+	Enhancer	3	chr2L:1077783						B
CB03115	CG7228	2L:7986412	-	Protein?	3	chr2L:7994181	CG7228	RA	exon	1	No	B
CB03115	CG7228	2L:7986412	-	Protein?	3	chr2L:7994181	CG7228	RB	exon	1	No	B
CB03116	CG17090	3L:524877	+	Enhancer?	3	chr3L:544248	CG17090	RB	intron	1	No	B
CB03117	unknown	3L:19709110	-	Enhancer	3	chr3L:19783669	CG8742	RA	intron	1	No	B
CB03117	unknown	3L:19709110	-	Enhancer	3	chr3L:19783669	CG8742	RB	intron	1	No	B
CB03117	unknown	3L:19709110	-	Enhancer	3	chr3L:19783669	CG8742	RC	intron	2	No	B
CB03130	CG7008	3L:243472	-	Enhancer	3	chr3L:262842	CG7008	RA	intron	1	Yes	B	C
CB03167	CG1825	2R:4651498	+	Protein?	3	chr2R:5478371	CG1825	RA	exon	1	No	B
CB03173	CG30404	2R:16764038	-	Enhancer?	3	chr2R:17607992						B
CB03203	unknown	3R:1124250	-	Enhancer?	3	chr3R:1124253	CG32464	RB	intron	6	Yes	B	A
CB03203	unknown	3R:1124250	-	Enhancer?	3	chr3R:1124253	CG32464	RD	intron	3	Yes	B	A
CB03203	unknown	3R:1124250	-	Enhancer?	3	chr3R:1124253	CG32464	RG	intron	6	Yes	B	A
CB03203	unknown	3R:1124250	-	Enhancer?	3	chr3R:1124253	CG32464	RJ	intron	6	Yes	B	A
CB03203	unknown	3R:1124250	-	Enhancer?	3	chr3R:1124253	CG32464	RK	intron	6	Yes	B	A
CB03203	unknown	3R:1124250	-	Enhancer?	3	chr3R:1124253	CG32464	RL	intron	6	Yes	B	A
CB03203	unknown	3R:1124250	-	Enhancer?	3	chr3R:1124253	CG32464	RM	intron	1	Yes	B	A
CB03203	unknown	3R:1124250	-	Enhancer?	3	chr3R:1124253	CG32464	RN	intron	6	Yes	B	A
CB03203	unknown	3R:1124250	-	Enhancer?	3	chr3R:1124253	CG32464	RO	intron	4	Yes	B	A
CB03203	unknown	3R:1124250	-	Enhancer?	3	chr3R:1124253	CG32464	RP	intron	6	Yes	B	A
CB03213	CG4938	3R:11168763	+	Enhancer?	3	chr3R:11168745						B
CB03223	CG6330	3R:22768385	-	Protein	3	chr3R:22779020	CG6330	RB	intron	2	Yes	B	B
CB03239	unknown	2L:2727869	+	Novel	3	chr2L:2735300	CG31689	RA	intron	1	No	B
CB03239	unknown	2L:2727869	+	Novel	3	chr2L:2735300	CG31689	RB	intron	1	No	B
CB03239	unknown	2L:2727869	+	Novel	3	chr2L:2735300	CG31689	RC	intron	1	No	B
CB03239	unknown	2L:2727869	+	Novel	3	chr2L:2735300	CG31689	RD	intron	1	No	B
CB03247	CG32043	3L:9420097	+	Enhancer?	3	chr3L:9455668	CG32043	RA	exon	2	No	B
CB03247	CG32043	3L:9420097	+	Enhancer?	3	chr3L:9455668	CG32043	RB	exon	2	No	B
CB03247	CG32043	3L:9420097	+	Enhancer?	3	chr3L:9455668	CG32043	RD	exon	2	No	B
CB03248	CG10203	2L:6911017	-	Protein	3	chr2L:6918786	CG10203	RA	intron	1	Yes	B	B
CB03249	CG4719	3R:21476122	-	Enhancer?	3	chr3R:21486757	CG4719	RA	exon	1	No	B
CB03256	CG4609	3L:16360565	-	Novel	3	chr3L:16404786	CG4609	RA	exon	1	No	B
CB03256	CG4609	3L:16360565	-	Novel	3	chr3L:16404786	CG4609	RC	exon	1	No	B
CB03272	unknown	2L:21230954	+	Novel	3	chr2L:21261210	CG8674	RA	exon	1	No	B
CB03288	CG10581	3L:20951934	-	Enhancer	3	chr3L:21027758						B
CB03298	CG13391	2L:8373919	-	Novel	3	chr2L:8381688	CG13391	RA	exon	1	No	B
CB03307	CG2507	3R:2988524	+	Enhancer	3	chr3R:2988505						B
CB03314	CG18578	3R:6982693	+	Enhancer?	3	chr3R:6982675						B
CB03335	CG9821	3R:4646115	-	Enhancer?	3	chr3R:4646100	CG9821	RA	exon	1	No	B
CB03335	CG9821	3R:4646115	-	Enhancer?	3	chr3R:4646100	CG9821	RB	exon	1	No	B
CB03345	CG5037	2L:10323510	+	Enhancer	3	chr2L:10331101						B
CB03369	CG1007	3L:729213	+	Enhancer	3	chr3L:748584						B
CB03373	CG10652	2L:18987344	-	Protein?	3	chr2L:19009261						B
CB03404	unknown	3R:14224646	-	Enhancer	3	chr3R:14224630	CG18617	RB	intron	1	No	B
CB03410	CG1600	2R:2589640	-	Protein	3	chr2R:3416244	CG1600	RA	intron	1	No	B
CB03410	CG1600	2R:2589640	-	Protein	3	chr2R:3416244	CG1600	RB	intron	1	No	B
CB03410	CG1600	2R:2589640	-	Protein	3	chr2R:3416244	CG1600	RC	intron	1	Yes	B	B
CB03414	CG11486	3L:3051469	+	Enhancer	3	chr3L:3070840						B
CB03431	CG5461	2L:12471814	-	Protein	3	chr2L:12482943	CG5461	RA	intron	3	Yes	B	B
CB03431	CG5461	2L:12471814	-	Protein	3	chr2L:12482943	CG5461	RB	exon	1	No	B
CB03431	CG5461	2L:12471814	-	Protein	3	chr2L:12482943	CG5461	RD	intron	1	Yes	B	B
CB03431	CG5461	2L:12471814	-	Protein	3	chr2L:12482943	CG5461	RE	intron	2	Yes	B	B
CB03431	CG5461	2L:12471814	-	Protein	3	chr2L:12482943	CG5461	RF	intron	5	Yes	B	B
CB03450	CG3320	3R:17094772	-	Protein?	3	chr3R:17094755	CG3320	RA	exon	1	No	B
CB03450	CG3320	3R:17094772	-	Protein?	3	chr3R:17094755	CG3320	RB	exon	1	No	B
CB03454	CG6359	3R:8453472	+	Enhancer	3	chr3R:8453453						B
CB03461	CG11642	X:692970	+	Protein?	3	chrX:829566	CG11642	RA	exon	1	No	B
CB03461	CG11642	X:692970	+	Protein?	3	chrX:829566	CG11642	RB	exon	1	No	B
CB03489	CG10772	3R:21288179	-	Enhancer	3	chr3R:21298814						B
CB03492	CG3161	2R:1693326	-	Enhancer?	3	chr2R:2519929	CG3161	RA	intron	1	No	B
CB03495	CG4974	3L:8786187	+	Novel	3	chr3L:8820577						B
CB03496	CG9206	3L:13883980	+	Novel	3	chr3L:13928200						B
CB03501	CG31158	3R:18404733	+	Enhancer	3	chr3R:18414077	CG31158	RC	exon	1	Yes	B
CB03501	CG31158	3R:18404733	+	Enhancer	3	chr3R:18414077	CG31158	RD	exon	1	Yes	B
CB03502	CG12855	2R:9918725	+	Protein?	3	chr2R:10742504						B
CB03511	CG12161	3R:1045466	-	Protein?	3	chr3R:1045469						B
CB03517	CG9924	3R:9852417	-	Enhancer?	3	chr3R:9852398	CG12537	RB	intron	2	No	B
CB03520	CG8068	2R:4177397	+	Enhancer	3	chr2R:5004155	CG8068	RA	exon	1	No	B
CB03520	CG8068	2R:4177397	+	Enhancer	3	chr2R:5004155	CG8068	RB	exon	1	No	B
CB03520	CG8068	2R:4177397	+	Enhancer	3	chr2R:5004155	CG8068	RC	exon	1	No	B
CB03520	CG8068	2R:4177397	+	Enhancer	3	chr2R:5004155	CG8068	RD	intron	1	Yes	B	C
CB03520	CG8068	2R:4177397	+	Enhancer	3	chr2R:5004155	CG8068	RE	exon	1	No	B
CB03520	CG8068	2R:4177397	+	Enhancer	3	chr2R:5004155	CG8068	RF	exon	1	No	B
CB03520	CG8068	2R:4177397	+	Enhancer	3	chr2R:5004155	CG8068	RG	exon	1	No	B
CB03520	CG8068	2R:4177397	+	Enhancer	3	chr2R:5004155	CG8068	RH	intron	1	Yes	B	C
CB03520	CG8068	2R:4177397	+	Enhancer	3	chr2R:5004155	CG8068	RI	intron	1	Yes	B	C
CB03523	CG6235	3R:5958964	-	Enhancer?	3	chr3R:5958946	CG6235	RA	intron	2	Yes	B	A
CB03523	CG6235	3R:5958964	-	Enhancer?	3	chr3R:5958946	CG6235	RB	exon	2	No	B
CB03523	CG6235	3R:5958964	-	Enhancer?	3	chr3R:5958946	CG6235	RC	exon	2	No	B
CB03523	CG6235	3R:5958964	-	Enhancer?	3	chr3R:5958946	CG6235	RD	exon	2	No	B
CB03523	CG6235	3R:5958964	-	Enhancer?	3	chr3R:5958946	CG6235	RE	exon	2	No	B
CB03523	CG6235	3R:5958964	-	Enhancer?	3	chr3R:5958946	CG6235	RF	intron	2	Yes	B	A
CB03523	CG6235	3R:5958964	-	Enhancer?	3	chr3R:5958946	CG6235	RG	exon	2	No	B
CB03523	CG6235	3R:5958964	-	Enhancer?	3	chr3R:5958946	CG6235	RH	exon	2	No	B
CB03531	CG6093	2L:10967716	-	Enhancer	3	chr2L:10975307						B
CB03533	CG11537	3L:3124044	-	Enhancer?	3	chr3L:3143415	CG11537	RC	exon	1	No	B
CB03551	CG9952	2R:17732557	-	Novel	3	chr2R:18576512						B
CB03567	unknown	3R:2233083	+	Protein?	3	chr3R:2233083	CG10272	RA	intron	1	No	B
CB03567	unknown	3R:2233083	+	Protein?	3	chr3R:2233083	CG10272	RB	exon	1	No	B
CB03570	CG31688	2L:20398787	+	Enhancer	3	chr2L:20429045	CG31688	RA	exon	1	No	B
CB03579	CG18104	X:281067	+	Protein	3	chrX:417662	CG18104	RA	intron	3	Yes	B	B
CB03586	CG9424	3R:5416722	-	Novel	3	chr3R:5416706	CG9424	RA	exon	1	No	B
CB03586	CG9424	3R:5416722	-	Novel	3	chr3R:5416706	CG9424	RB	exon	1	No	B
CB03598	CG11793	3L:11071224	-	Enhancer?	3	chr3L:11106792	CG11793	RA	exon	1	No	B
CB03613	CG3665	X:3876037	-	Protein	3	chrX:4029454	CG3665	RA	exon	9	Yes	B
CB03619	CG5130	3L:20411990	-	Protein	3	chr3L:20486552	CG5130	RA	intron	1	No	B
CB03619	CG5130	3L:20411990	-	Protein	3	chr3L:20486552	CG5130	RB	exon	1	No	B
CB03625	CG1100	3R:1614855	+	Enhancer	3	chr3R:1614858						B
CB03632	CG11799	3L:11077808	-	Enhancer?	3	chr3L:11113376	CG11799	RA	intron	1	No	B
CB03632	CG11799	3L:11077808	-	Enhancer?	3	chr3L:11113376	CG11799	RD	intron	1	No	B
CB03632	CG11799	3L:11077808	-	Enhancer?	3	chr3L:11113376	CG11799	RE	intron	1	No	B
CB03644	CG7637	2R:5875667	-	Enhancer?	3	chr2R:6698443						B
CB03660	CG10120	3R:8545762	-	Novel	3	chr3R:8545743	CG10120	RA	exon	2	Yes	B
CB03660	CG10120	3R:8545762	-	Novel	3	chr3R:8545743	CG10120	RB	exon	2	Yes	B
CB03663	CG4326	2R:19217997	-	Enhancer?	3	chr2R:20061952	CG4326	RA	exon	1	No	B
CB03690	CG14996	3L:4103022	-	Enhancer	3	chr3L:4122396	CG14996	RB	exon	1	No	B
CB03702	unknown	3R:27562580	-	Novel	3	chr3R:27573214	CG2245	RA	exon	1	No	B
CB03703	CG2446	X:11449200	-	Enhancer	3	chrX:11608741	CG2446	RB	exon	1	No	B
CB03703	CG2446	X:11449200	-	Enhancer	3	chrX:11608741	CG2446	RC	exon	1	No	B
CB03703	CG2446	X:11449200	-	Enhancer	3	chrX:11608741	CG2446	RD	exon	1	No	B
CB03703	CG2446	X:11449200	-	Enhancer	3	chrX:11608741	CG2446	RE	exon	1	No	B
CB03720	CG11042	X:8891429	+	Novel?	3	chrX:9046478
CB03721	CG9075	2L:5974689	+		3	chr2L:5982474	CG9075	RA	intron	1	Yes		B
CB03721	CG9075	2L:5974689	+		3	chr2L:5982474	CG9075	RC	intron	1	Yes		B
CB03724	CG4379	2L:9691480	-	Enhancer?	3	chr2L:9699251	CG4379	RA	exon	1	No	B
CB03724	CG4379	2L:9691480	-	Enhancer?	3	chr2L:9699251	CG4379	RB	exon	1	No	B
CB03724	CG4379	2L:9691480	-	Enhancer?	3	chr2L:9699251	CG4379	RC	exon	1	No	B
CB03726	CG1395	3R:25070392	-	Protein?	3	chr3R:25081026	CG1395	RA	exon	1	No	B
CB03738	CG6666	3R:7036025	-	Protein?	3	chr3R:7036007						B
CB03740	unknown	3L:2447504	+	Protein	3	chr3L:2466875						B
CB03746	CG32423	3L:5237271	-	Enhancer?	3	chr3L:5271063						B
CB03749	CG6944	2L:5535285	+	Protein	3	chr2L:5543070	CG6944	RA	intron	1	No	B
CB03751	CG16747	2R:7237580	-	Protein	3	chr2R:8060372	CG16747	RA	intron	1	Yes	B	B
CB03754	CG5576	2R:13475724	-	Enhancer?	3	chr2R:14299509	CG5576	RA	intron	1	No	B
CB03762	CG1435	X:7077310	+	Enhancer?	3	chrX:7230966						B
CB03773	CG9925	3R:9790753	-	Novel	3	chr3R:9790734						B
CB03781	CG2108	3R:1509117	-	Enhancer?	3	chr3R:1509120	CG2108	RA	intron	1	No	B
CB03789	unknown	3L:9021688	-	Protein	3	chr3L:9056078	CG32031	RA	intron	2	Yes	B	B
CB03789	unknown	3L:9021688	-	Protein	3	chr3L:9056078	CG32031	RE	intron	2	Yes	B	B
CB03790	CG30404	2R:16763385	-	Enhancer?	3	chr2R:17607339	CG30404	RA	intron	1	No	B
CB03790	CG30404	2R:16763385	-	Enhancer?	3	chr2R:17607339	CG30404	RB	exon	1	No	B
CB03823	CG13598	3R:19739121	-	Enhancer?	3	chr3R:19748464	CG13598	RC	intron	1	No	B
CB03823	CG13598	3R:19739121	-	Enhancer?	3	chr3R:19748464	CG13598	RD	intron	1	No	B
CB03825	CG9165	3L:1315557	+	Novel	3	chr3L:1334928	CG9165	RA	exon	1	No	B
CB03836	CG6439	3R:17835790	-	Enhancer	3	chr3R:17844826	CG6439	RA	exon	1	No	B
CB03837	CG8444	3R:5086382	+	Enhancer?	3	chr3R:5086366	CG8444	RA	exon	1	No	B
CB03855	CG3644	2R:7934936	+	Enhancer?	3	chr2R:8757727						B
CB03856	CG11111	X:13493398	+	Enhancer?	3	chrX:13656772						B
CB03866	CG10642	3L:5318039	-	Enhancer?	3	chr3L:5351831	CG10642	RA	exon	1	Yes	B
CB03889	unknown	3R:24706849	+	Protein	3	chr3R:24717483	CG33553	RA	intron	3	Yes	B	B
CB03889	unknown	3R:24706849	+	Protein	3	chr3R:24717483	CG33553	RB	intron	3	Yes	B	B
CB03889	unknown	3R:24706849	+	Protein	3	chr3R:24717483	CG33553	RF	intron	3	Yes	B	B
CB03889	unknown	3R:24706849	+	Protein	3	chr3R:24717483	CG33553	RG	intron	3	Yes	B	B
CB03889	unknown	3R:24706849	+	Protein	3	chr3R:24717483	CG33553	RI	intron	3	Yes	B	B
CB03898	CG16971	3L:204736	+	Enhancer?	3	chr3L:224106	CG16971	RB	exon	1	No	B
CB03898	CG16971	3L:204736	+	Enhancer?	3	chr3L:224106	CG16971	RC	exon	1	No	B
CB03898	CG16971	3L:204736	+	Enhancer?	3	chr3L:224106	CG16971	RD	exon	1	No	B
CB03922	CG6540	X:18379154	+	Protein?	3	chrX:18542228	CG6540	RA	exon	1	No	B
CB03931	CG5605	3L:20268038	+	Protein	3	chr3L:20342600	CG5605	RA	intron	1	Yes	B	B
CB03931	CG5605	3L:20268038	+	Protein	3	chr3L:20342600	CG5605	RB	intron	2	Yes	B	B
CB03931	CG5605	3L:20268038	+	Protein	3	chr3L:20342600	CG5605	RC	intron	2	Yes	B	B
CB03931	CG5605	3L:20268038	+	Protein	3	chr3L:20342600	CG5605	RE	intron	2	Yes	B	B
CB03931	CG5605	3L:20268038	+	Protein	3	chr3L:20342600	CG5605	RF	intron	2	Yes	B	B
CB03931	CG5605	3L:20268038	+	Protein	3	chr3L:20342600	CG5605	RG	intron	2	Yes	B	B
CB03988	CG32345	3L:608769	-	Enhancer?	3	chr3L:628140						B
CB04040	unknown	2R:13737276	-	Enhancer?	3	chr2R:14561061						B
CB04045	CG1543	X:7734401	+	Enhancer?	3	chrX:7889488						B
CB04047	CG2974	X:9826489	-	Protein?	3	chrX:9980614						B
CB04063	unknown	X:12201734	+	Protein?	3	chrX:12365107						B
CB04073	CG8031	3R:8837959	-	Enhancer?	3	chr3R:8837940						B
CB04090	CG8171	2R:10444327	-	Enhancer?	3	chr2R:11268107	CG8171	RA	exon	1	No	B
CB04101	CG7484	3L:17603214	+	Protein	3	chr3L:17647435						B
CB04106	unknown	3L:11028069	+	Enhancer?	3	chr3L:11063637						B
CB04117	CG14895	3R:12279355	-	Enhancer	3	chr3R:12279337	CG14895	RA	exon	1	No	B
CB04117	CG14895	3R:12279355	-	Enhancer	3	chr3R:12279337	CG14895	RB	exon	1	No	B
CB04139	CG15098	2R:13898987	-	Novel	3	chr2R:14722772						B
CB04140	CG4898	3R:11116582	+	Enhancer?	3	chr3R:11116564	CG4898	RB	intron	3	Yes	B	C
CB04140	CG4898	3R:11116582	+	Enhancer?	3	chr3R:11116564	CG4898	RC	intron	1	Yes	B	C
CB04140	CG4898	3R:11116582	+	Enhancer?	3	chr3R:11116564	CG4898	RD	intron	3	Yes	B	C
CB04140	CG4898	3R:11116582	+	Enhancer?	3	chr3R:11116564	CG4898	RE	intron	5	Yes	B	C
CB04140	CG4898	3R:11116582	+	Enhancer?	3	chr3R:11116564	CG4898	RF	intron	3	Yes	B	C
CB04140	CG4898	3R:11116582	+	Enhancer?	3	chr3R:11116564	CG4898	RG	intron	3	Yes	B	C
CB04140	CG4898	3R:11116582	+	Enhancer?	3	chr3R:11116564	CG4898	RH	intron	3	Yes	B	C
CB04140	CG4898	3R:11116582	+	Enhancer?	3	chr3R:11116564	CG4898	RI	intron	2	Yes	B	C
CB04140	CG4898	3R:11116582	+	Enhancer?	3	chr3R:11116564	CG4898	RJ	intron	3	Yes	B	C
CB04140	CG4898	3R:11116582	+	Enhancer?	3	chr3R:11116564	CG4898	RK	intron	3	Yes	B	C
CB04140	CG4898	3R:11116582	+	Enhancer?	3	chr3R:11116564	CG4898	RL	intron	3	Yes	B	C
CB04145	CG7555	3L:17478717	+	Enhancer?	3	chr3L:17522938						B
CB04148	CG32436	3L:21264444	+	Enhancer?	3	chr3L:21340268	CG32436	RA	intron	1	Yes	B	C
CB04149	CG1433	3R:1439091	+	Novel	3	chr3R:1439094	CG1433	RA	exon	1	No	B
CB04163	CG3431	3L:9434572	-	Enhancer	3	chr3L:9470143						B
CB04172	CG10236	3L:6177581	-	Enhancer?	3	chr3L:6211152						B
CB04173	CG33214	3L:21424815	-	Enhancer	3	chr3L:21500637	CG33214	RA	exon	1	No	B
CB04175	CG13895	3L:688864	-	Enhancer?	3	chr3L:708235						B
CB04203	CG4258	2L:872153	-	Novel	3	chr2L:870488						B
CB04206	CG4678	X:16426154	+	Enhancer?	3	chrX:16589167						B
CB04247	CG7070	3R:18185133	+	Enhancer?	3	chr3R:18194169	CG7070	RB	intron	1	No	B
CB04249	CG4300	3L:12234775	-	Enhancer?	3	chr3L:12270328	CG4300	RA	exon	1	No	B
CB04249	CG4300	3L:12234775	-	Enhancer?	3	chr3L:12270328	CG4300	RB	exon	1	No	B
CB04253	CG17273	3R:16656339	-	Novel	3	chr3R:16656322	CG17273	RA	exon	1	No	B
CB04263	CG11849	3R:21001327	+	Enhancer	3	chr3R:21010670						B
CB04282	CG1099	2L:21111927	-	Enhancer?	3	chr2L:21142183	CG1099	RA	intron	1	No	B
CB04282	CG1099	2L:21111927	-	Enhancer?	3	chr2L:21142183	CG1099	RB	intron	1	No	B
CB04302	CG7471	3L:4604704	+	Enhancer?	3	chr3L:4626763	CG7471	RA	exon	1	No	B
CB04307	CG6612	3R:6715053	-	Enhancer	3	chr3R:6715035						B
CB04353	CG5201	3R:12882304	+	Enhancer	3	chr3R:12882289	CG5201	RA	intron	2	No	B
CB04353	CG5201	3R:12882304	+	Enhancer	3	chr3R:12882289	CG5201	RB	intron	1	No	B
CB04353	CG5201	3R:12882304	+	Enhancer	3	chr3R:12882289	CG5201	RC	intron	2	No	B
CB04363	CG5059	3L:20437935	-	Enhancer?	3	chr3L:20512497	CG5059	RA	exon	1	No	B
CB04363	CG5059	3L:20437935	-	Enhancer?	3	chr3L:20512497	CG5059	RD	exon	1	No	B
CB04377	CG6094	2L:10499182	+	Enhancer	3	chr2L:10506773						B
CB04388	CG16708	3R:1193530	-	Enhancer?	3	chr3R:1193533	CG16708	RA	intron	1	No	B
CB04396	CG11711	3L:11510937	-	Protein	3	chr3L:11546505	CG11711	RC	intron	1	Yes	B	B
CB04396	CG11711	3L:11510937	-	Protein	3	chr3L:11546505	CG11711	RD	intron	1	Yes	B	B
CB04397	CG14709	3R:7394904	+	Protein?	3	chr3R:7394886						B
CB04399	CG2204	2R:5504911	+	Enhancer	3	chr2R:6331783	CG2204	RB	intron	2	Yes	B	A
CB04399	CG2204	2R:5504911	+	Enhancer	3	chr2R:6331783	CG2204	RC	intron	2	No	B
CB04399	CG2204	2R:5504911	+	Enhancer	3	chr2R:6331783	CG2204	RD	intron	2	Yes	B	A
CB04399	CG2204	2R:5504911	+	Enhancer	3	chr2R:6331783	CG2204	RE	intron	2	Yes	B	A
CB04399	CG2204	2R:5504911	+	Enhancer	3	chr2R:6331783	CG2204	RF	intron	2	Yes	B	A
CB04399	CG2204	2R:5504911	+	Enhancer	3	chr2R:6331783	CG2204	RG	intron	2	Yes	B	A
CB04399	CG2204	2R:5504911	+	Enhancer	3	chr2R:6331783	CG2204	RH	intron	1	Yes	B	A
CB04401	unknown	3R:10549516	-	Novel	3	chr3R:10549498	CG33967	RA	exon	1	No	B
CB04412	CG3409	2R:1775724	-	Enhancer	3	chr2R:2602327	CG3409	RA	intron	1	No	B
CB04422	CG6610	3L:6034515	+	Enhancer?	3	chr3L:6068307						B
CB04427	CG8322	2R:11064987	-	Protein	3	chr2R:11888767						B
CB04444	CG5454	3R:14809847	-	Enhancer?	3	chr3R:14809830						B
CB04470	CG7425	3R:10566478	-	Enhancer?	3	chr3R:10566460	CG7425	RA	exon	2	No	B
CB04483	CG3287	2R:1873364	+	Protein	3	chr2R:2699967	CG3287	RB	intron	2	Yes	B	B
CB04483	CG3287	2R:1873364	+	Protein	3	chr2R:2699967	CG3287	RC	intron	1	Yes	B	B
CB04492	CG9397	2R:1562822	+	Enhancer?	3	chr2R:2389425						B
CB04502	CG8004	3L:19847712	-	Enhancer?	3	chr3L:19922274						B
CB04503	CG9648	3L:19213358	-	Enhancer?	3	chr3L:19257579						B
CB04516	CG32177	3L:17602440	-	Enhancer?	3	chr3L:17646661	CG32177	RA	intron	1	No	B
CB04516	CG32177	3L:17602440	-	Enhancer?	3	chr3L:17646661	CG32179	RA	intron	1	No	B
CB04527	CG8206	X:15471576	+	Novel	3	chrX:15634595						B
CB04533	CG32529	X:19618075	+	Enhancer?	3	chrX:19781148	CG32529	RA	intron	2	Yes	B	A
CB04539	CG2977	X:6738933	-	Enhancer?	3	chrX:6892590	CG2977	RB	intron	3	Yes	B	C
CB04551	CG10718	2L:20063196	+	Enhancer	3	chr2L:20085119	CG10718	RA	intron	1	Yes	B	C
CB04573	CG1691	X:10550423	-	Protein	3	chrX:10702676	CG1691	RD	intron	2	Yes	B	B
CB04573	CG1691	X:10550423	-	Protein	3	chrX:10702676	CG1691	RE	intron	2	Yes	B	B
CB04573	CG1691	X:10550423	-	Protein	3	chrX:10702676	CG1691	RF	intron	2	Yes	B	B
CB04573	CG1691	X:10550423	-	Protein	3	chrX:10702676	CG1691	RG	intron	2	Yes	B	B
CB04573	CG1691	X:10550423	-	Protein	3	chrX:10702676	CG1691	RH	intron	3	Yes	B	B
CB04600	CG31475	3R:15006373	+	Protein?	3	chr3R:15006356						B
CB04603	CG10198	3R:19598963	-	Enhancer?	3	chr3R:19608306						B
CB04616	CG4995	2L:10314358	+	Enhancer?	3	chr2L:10321949						B
CB04624	unknown	3R:27800845	-	Enhancer?	3	chr3R:27811479	CG31000	RA	exon	1	No	B
CB04624	unknown	3R:27800845	-	Enhancer?	3	chr3R:27811479	CG31000	RB	intron	1	No	B
CB04624	unknown	3R:27800845	-	Enhancer?	3	chr3R:27811479	CG31000	RD	exon	1	No	B
CB04624	unknown	3R:27800845	-	Enhancer?	3	chr3R:27811479	CG31000	RE	exon	1	No	B
CB04624	unknown	3R:27800845	-	Enhancer?	3	chr3R:27811479	CG31000	RH	exon	1	No	B
CB04624	unknown	3R:27800845	-	Enhancer?	3	chr3R:27811479	CG31000	RI	exon	1	No	B
CB04624	unknown	3R:27800845	-	Enhancer?	3	chr3R:27811479	CG31000	RJ	exon	1	No	B
CB04624	unknown	3R:27800845	-	Enhancer?	3	chr3R:27811479	CG31000	RK	exon	1	No	B
CB04624	unknown	3R:27800845	-	Enhancer?	3	chr3R:27811479	CG31000	RL	exon	1	No	B
CB04632	CG5723	3L:22325139	-	Novel	3	chr3L:22400961	CG5723	RB	exon	1	No	B
CB04632	CG5723	3L:22325139	-	Novel	3	chr3L:22400961	CG5723	RC	exon	1	No	B
CB04634	CG10917	2R:13296497	+	Enhancer?	3	chr2R:14120268	CG10917	RA	exon	1	No	B
CB04635	CG8038	3L:7938870	-	Enhancer?	3	chr3L:7972439						B
CB04638	CG10849	3L:3884141	+	Protein?	3	chr3L:3903512	CG10849	RA	exon	1	No	B
CB04746	unknown	2L:16864641	+	Novel	3	chr2L:16886557						B
CB04748	CG8472	2R:7324481	+	Enhancer	3	chr2R:8147273	CG8472	RA	intron	1	No	B
CB04752	CG8588	3L:7320148	-	Protein?	3	chr3L:7353719						B
CB04753	CG10399	2L:6952647	+	Enhancer?	3	chr2L:6960416						B
CB04769	CG4878	2R:12600137	+	Protein?	3	chr2R:13423917	CG4878	RA	exon	1	No	B
CB04769	CG4878	2R:12600137	+	Protein?	3	chr2R:13423917	CG4878	RB	intron	1	No	B
CB04785	CG6014	3L:21314560	+	Enhancer?	3	chr3L:21390384	CG6014	RA	intron	1	No	B
CB04813	CG6510	2R:12612064	-	Enhancer?	3	chr2R:13435844						B
CB04854	CG5543	2R:18852809	+	Enhancer?	3	chr2R:19696764						B
CB04871	CG1374	2L:21661919	+	Protein?	3	chr2L:21828798	CG1374	RA	exon	1	No	B
CB04883	CG1634	X:8256314	+	Enhancer?	3	chrX:8411401						B
CB04894	CG17161	2L:16662005	+	Enhancer?	3	chr2L:16683921	CG17161	RB	intron	1	No	B
CB04894	CG17161	2L:16662005	+	Enhancer?	3	chr2L:16683921	CG17161	RC	intron	1	No	B
CB04897	CG5735	3L:8912378	-	Enhancer?	3	chr3L:8946768	CG5735	RB	intron	1	No	B
CB04897	CG5735	3L:8912378	-	Enhancer?	3	chr3L:8946768	CG5735	RD	intron	2	No	B
CB04905	unknown	2R:9018583	+	Protein?	3	chr2R:9841374						B
CB04917	CG11255	3L:12979749	-	Protein	3	chr3L:13015302	CG11255	RA	intron	1	Yes	B	B
CB04925	CG7110	2L:13388429	+	Enhancer?	3	chr2L:13399559	CG7110	RB	exon	2	Yes	B
CB04933	CG4338	3R:11101003	+	Enhancer?	3	chr3R:11100985						B
CB04937	CG12389	2R:6371922	-	Protein	3	chr2R:7194698	CG12389	RA	intron	1	Yes	B	B
CB04956	CG5164	2R:13462193	+	Novel	3	chr2R:14285978	CG5164	RA	exon	1	Yes	B
CB04957	CG10119	2R:9638353	-	Protein	3	chr2R:10462132	CG10119	RA	intron	1	Yes	B	B
CB04958	CG8036	3R:4495779	+	Protein?	3	chr3R:4495764	CG8036	RB	intron	2	Yes	B	B
CB04958	CG8036	3R:4495779	+	Protein?	3	chr3R:4495764	CG8036	RC	intron	1	Yes	B	B
CB04962	CG9331	2L:20794301	+	Protein?	3	chr2L:20824559	CG9331	RB	intron	1	No	B
CB04962	CG9331	2L:20794301	+	Protein?	3	chr2L:20824559	CG9331	RC	exon	1	No	B
CB04962	CG9331	2L:20794301	+	Protein?	3	chr2L:20824559	CG9331	RD	intron	1	No	B
CB04962	CG9331	2L:20794301	+	Protein?	3	chr2L:20824559	CG9331	RE	exon	1	Yes	B
CB04965	CG7450	3L:15483628	+	Novel	3	chr3L:15527849						B
CB04968	CG5889	3R:22967557	+	Protein	3	chr3R:22978192	CG5889	RA	intron	1	Yes	B	B
CB04973	CG2331	2R:5050144	+	Protein	3	chr2R:5877016	CG2331	RA	intron	1	Yes	B	B
CB04973	CG2331	2R:5050144	+	Protein	3	chr2R:5877016	CG2331	RB	intron	1	No	B
CB04973	CG2331	2R:5050144	+	Protein	3	chr2R:5877016	CG2331	RD	exon	1	No	B
CB05018	CG5434	3R:16414071	+	Enhancer?	3	chr3R:16414054						B
CB05020	CG1655	X:10599649	-	Novel	3	chrX:10751743						B
CB05024	CG11940	X:19579487	-	Enhancer	3	chrX:19742560	CG11940	RA	intron	1	Yes	B	C
CB05039	CG8676	2L:21220531	+	Enhancer?	3	chr2L:21250787	CG8676	RA	intron	2	No	B
CB05039	CG8676	2L:21220531	+	Enhancer?	3	chr2L:21250787	CG8676	RB	intron	2	No	B
CB05039	CG8676	2L:21220531	+	Enhancer?	3	chr2L:21250787	CG8676	RC	intron	2	No	B
CB05039	CG8676	2L:21220531	+	Enhancer?	3	chr2L:21250787	CG8676	RD	intron	2	No	B
CB05043	CG4059	3L:18714622	-	Enhancer?	3	chr3L:18758843	CG4059	RB	intron	1	Yes	B	A
CB05052	CG5836	3R:13366186	+	Protein?	3	chr3R:13366171	CG5836	RA	exon	1	No	B
CB05083	CG3886	2R:8045450	-	Enhancer?	3	chr2R:8868241	CG3886	RA	exon	1	No	B
CB05084	CG14292	3R:14732367	-	Enhancer?	3	chr3R:14732350						B
CB05091	CG12744	2R:4935945	+	Enhancer?	3	chr2R:5762817	CG12744	RA	exon	1	No	B
CB05094	CG17002	2R:2046704	+	Enhancer?	3	chr2R:2873307	CG17002	RB	exon	1	No	B
CB05101	CG10072	3L:6924316	-	Enhancer?	3	chr3L:6957887	CG10072	RA	exon	1	No	B
CB05114	CG11280	3L:13071589	+	Enhancer?	3	chr3L:13107142						B
CB05129	CG6030	3R:14919967	+	Enhancer?	3	chr3R:14919950						B
CB05132	CG2699	2L:297938	+	Enhancer?	3	chr2L:297938	CG2699	RA	exon	1	No	B
CB05139	CG5688	3L:11953059	-	Protein?	3	chr3L:11988611	CG5688	RA	exon	4	Yes	B
CB05150	CG3321	3R:10153427	+	Novel	3	chr3R:10153408	CG3321	RA	exon	2	No	B
CB05150	CG3321	3R:10153427	+	Novel	3	chr3R:10153408	CG3321	RB	exon	2	No	B
CB05154	CG7331	3R:4175549	+	Novel	3	chr3R:4175534						B
CB05156	CG8651	3R:10108500	-	Enhancer	3	chr3R:10108481	CG8651	RA	intron	1	No	B
CB05156	CG8651	3R:10108500	-	Enhancer	3	chr3R:10108481	CG8651	RB	intron	1	No	B
CB05156	CG8651	3R:10108500	-	Enhancer	3	chr3R:10108481	CG8651	RC	intron	1	No	B
CB05156	CG8651	3R:10108500	-	Enhancer	3	chr3R:10108481	CG8651	RD	intron	1	No	B
CB05156	CG8651	3R:10108500	-	Enhancer	3	chr3R:10108481	CG8651	RE	intron	1	No	B
CB05160	CG8127	3L:17963420	-	Enhancer	3	chr3L:18007641	CG8127	RB	intron	1	Yes	B	A
CB05177	CG9480	2R:16244024	+	Enhancer?	3	chr2R:17087978						B
CB05190	CG31363	3R:7430657	-	Protein	3	chr3R:7430639	CG31363	RA	intron	1	Yes	B	B
CB05190	CG31363	3R:7430657	-	Protein	3	chr3R:7430639	CG31363	RD	intron	1	Yes	B	B
CB05190	CG31363	3R:7430657	-	Protein	3	chr3R:7430639	CG31363	RH	intron	1	Yes	B	B
CB05192	CG6499	3R:11075751	-	Protein	3	chr3R:11075733	CG6499	RB	exon	1	No	B
CB05200	CG5637	3R:14983817	+	Enhancer?	3	chr3R:14983800	CG5637	RA	intron	1	Yes	B	A
CB05206	CG10293	3R:17859698	+	Novel	3	chr3R:17868734	CG10293	RA	exon	2	No	B
CB05206	CG10293	3R:17859698	+	Novel	3	chr3R:17868734	CG10293	RB	exon	2	No	B
CB05206	CG10293	3R:17859698	+	Novel	3	chr3R:17868734	CG10293	RC	exon	2	No	B
CB05223	CG3919	3L:14358762	+	Enhancer?	3	chr3L:14402982						B
CB05224	CG1500	X:11734635	-	Enhancer?	3	chrX:11898010						B
CB05226	CG7823	3L:19847705	+	Protein	3	chr3L:19922267	CG7823	RA	intron	1	No	B
CB05229	CG14982	3L:3923087	+	Enhancer?	3	chr3L:3942458						B
CB05233	CG1772	2R:4773127	+	Novel	3	chr2R:5599999	CG1772	RA	exon	1	No	B
CB05233	CG1772	2R:4773127	+	Novel	3	chr2R:5599999	CG1772	RB	exon	1	No	B
CB05261	CG8938	2R:12161123	-	Novel	3	chr2R:12984903	CG8938	RB	exon	1	No	B
CB05261	CG8938	2R:12161123	-	Novel	3	chr2R:12984903	CG8938	RC	exon	1	No	B
CB05263	CG17836	3R:14749566	+	Enhancer?	3	chr3R:14749549	CG17836	RA	intron	3	Yes	B	A
CB05263	CG17836	3R:14749566	+	Enhancer?	3	chr3R:14749549	CG17836	RB	intron	3	Yes	B	A
CB05263	CG17836	3R:14749566	+	Enhancer?	3	chr3R:14749549	CG17836	RC	intron	2	No	B
CB05263	CG17836	3R:14749566	+	Enhancer?	3	chr3R:14749549	CG17836	RE	intron	1	No	B
CB05265	CG10444	2R:15338197	-	Enhancer?	3	chr2R:16161990	CG10444	RA	exon	1	No	B
CB05282	CG4916	2L:10232777	+	Protein	3	chr2L:10240368	CG4916	RA	intron	1	Yes	B	B
CB05282	CG4916	2L:10232777	+	Protein	3	chr2L:10240368	CG4916	RB	intron	1	No	B
CB05312	CG12367	2R:7210468	+	Enhancer?	3	chr2R:8033260	CG12367	RA	exon	1	No	B
CB05329	CG12418	3R:5700375	+	Novel	3	chr3R:5700359						B
CB05330	CG5269	3R:15045979	-	Protein	3	chr3R:15045962	CG5269	RA	intron	2	Yes	B	B
CB05331	CG4612	2R:19569684	-	Enhancer?	3	chr2R:20413639						B
CB05336	CG8092	2R:10277333	-	Enhancer?	3	chr2R:11101113	CG8092	RA	exon	1	No	B
CB05336	CG8092	2R:10277333	-	Enhancer?	3	chr2R:11101113	CG8092	RB	exon	1	No	B
CB05358	CG10840	3L:3441238	-	Protein?	3	chr3L:3460609						B
CB05360	unknown	3R:10417443	+	Enhancer?	3	chr3R:10417425	CG31317	RC	intron	2	Yes	B	A
CB05417	unknown	3R:19925293	-	Protein?	3	chr3R:19934636	CG33100	RA	exon	1	No	B
CB05429	CG7533	3L:11445381	+	Enhancer?	3	chr3L:11480949	CG7533	RC	exon	1	No	B
CB05445	CG3209	2R:19112556	+	Enhancer?	3	chr2R:19956511	CG3209	RA	exon	1	No	B
CB05445	CG3209	2R:19112556	+	Enhancer?	3	chr2R:19956511	CG3209	RB	exon	1	No	B
CB05455	CG6424	2R:12783343	-	Enhancer?	3	chr2R:13607123						B
CB05457	CG10645	3L:5314667	-	Enhancer?	3	chr3L:5348459	CG10645	RC	intron	1	No	B
CB05467	unknown	2L:5035702	-	Enhancer?	3	chr2L:5043131	CG31650	RA	intron	1	No	B
CB05467	unknown	2L:5035702	-	Enhancer?	3	chr2L:5043131	CG31650	RB	exon	1	No	B
CB05467	unknown	2L:5035702	-	Enhancer?	3	chr2L:5043131	CG31650	RC	exon	1	No	B
CB05470	CG1070	3R:2934206	-	Enhancer	3	chr3R:2934187	CG1070	RA	intron	5	Yes	B	C
CB05470	CG1070	3R:2934206	-	Enhancer	3	chr3R:2934187	CG1070	RD	intron	5	Yes	B	C
CB05477	CG1667	2R:4904408	+	Enhancer	3	chr2R:5731280	CG1667	RA	exon	2	No	B
CB05492	unknown	3L:9017227	-	Protein	3	chr3L:9051617	CG32031	RA	intron	3	Yes	B	B
CB05492	unknown	3L:9017227	-	Protein	3	chr3L:9051617	CG32031	RB	intron	2	Yes	B	B
CB05492	unknown	3L:9017227	-	Protein	3	chr3L:9051617	CG32031	RE	intron	2	Yes	B	B
CB05493	CG9805	3R:259578	-	Enhancer?	3	chr3R:259579	CG9805	RA	exon	1	No	B
CB05548	unknown	3R:7605477	-	Enhancer?	3	chr3R:7605459						B
CB05562	unknown	X:6832377	-	Protein?	3	chrX:6986034	CG14425	RA	exon	2	No	B
CB05562	unknown	X:6832377	-	Protein?	3	chrX:6986034	CG18350	RA	intron	2	No	B
CB05562	unknown	X:6832377	-	Protein?	3	chrX:6986034	CG18350	RB	exon	2	No	B
CB05562	unknown	X:6832377	-	Protein?	3	chrX:6986034	CG18350	RC	intron	1	Yes	B	B
CB05562	unknown	X:6832377	-	Protein?	3	chrX:6986034	CG18350	RD	exon	2	No	B
CB05562	unknown	X:6832377	-	Protein?	3	chrX:6986034	CG18350	RE	intron	2	No	B
CB05562	unknown	X:6832377	-	Protein?	3	chrX:6986034	CG18350	RF	exon	2	No	B
CB05562	unknown	X:6832377	-	Protein?	3	chrX:6986034	CG18350	RG	exon	3	No	B
CB05562	unknown	X:6832377	-	Protein?	3	chrX:6986034	CG18350	RH	exon	2	No	B
CB05562	unknown	X:6832377	-	Protein?	3	chrX:6986034	CG18350	RI	intron	1	No	B
CB05562	unknown	X:6832377	-	Protein?	3	chrX:6986034	CG18350	RJ	exon	2	No	B
CB05562	unknown	X:6832377	-	Protein?	3	chrX:6986034	CG18350	RK	exon	2	No	B
CB05562	unknown	X:6832377	-	Protein?	3	chrX:6986034	CG18350	RL	exon	2	No	B
CB05562	unknown	X:6832377	-	Protein?	3	chrX:6986034	CG18350	RM	exon	2	No	B
CB05562	unknown	X:6832377	-	Protein?	3	chrX:6986034	CG18350	RN	intron	1	Yes	B	B
CB05562	unknown	X:6832377	-	Protein?	3	chrX:6986034	CG18350	RO	intron	1	Yes	B	B
CB05566	CG1910	3R:27561019	+	Enhancer?	3	chr3R:27571653						B
CB05605	unknown	3L:14223169	+	Enhancer?	3	chr3L:14267389						B
CB05610	CG1347	3R:1495040	+	Enhancer?	3	chr3R:1495043						B
CB05612	CG4159	3R:16418905	-	Enhancer?	3	chr3R:16418888						B
CB05625	CG11033	3R:4880361	+	Enhancer?	3	chr3R:4880346	CG11033	RA	intron	2	Yes	B	C
CB05667	CG32592	X:14794853	-	Enhancer?	3	chrX:14957872						B
CB05682	CG2851	2L:589706	-	Enhancer?	3	chr2L:588041	CG2851	RA	intron	2	Yes	B	C
CB05687	CG14084	3L:19209553	+	Protein?	3	chr3L:19253774						B
CB05689	CG3567	2R:2032525	-	Novel	3	chr2R:2859128						B
CB05694	CG9591	3R:9508921	-	Protein?	3	chr3R:9508902	CG9591	RA	exon	2	No	B
CB05698	CG1004	3L:1444328	+	Enhancer?	3	chr3L:1463699						B
CB05774	CG15532	3R:26093007	+	Protein?	3	chr3R:26103641						B
CB05794	CG10746	2L:20063127	-	Enhancer?	3	chr2L:20085050	CG10746	RA	exon	1	No	B
CC00024	CG6755	3R:19067682	+	Enhancer?	3	chr3R:19077025						C
CC00034	unknown	3L:15537974	+	Enhancer?	3	chr3L:15582195	CG32149	RA	exon	1	No	C
CC00034	unknown	3L:15537974	+	Enhancer?	3	chr3L:15582195	CG32149	RB	exon	1	No	C
CC00034	unknown	3L:15537974	+	Enhancer?	3	chr3L:15582195	CG32149	RC	exon	1	No	C
CC00102	CG4427	2L:481428	-	Protein	3	chr2L:479763						C
CC00103	CG17180	3L:521257	+	Valid?	3	chr3L:540628						C
CC00106	CG17260	2L:3029857	+	Enhancer?	3	chr2L:3037288						C
CC00122	CG10975	3L:12693069	+	Enhancer?	3	chr3L:12728622	CG10975	RA	intron	1	Yes	C	A
CC00122	CG10975	3L:12693069	+	Enhancer?	3	chr3L:12728622	CG10975	RB	intron	1	Yes	C	A
CC00123	CG32435	3L:21093723	+	Protein?	3	chr3L:21169547	CG32435	RA	exon	1	No	C
CC00123	CG32435	3L:21093723	+	Protein?	3	chr3L:21169547	CG32435	RB	intron	1	No	C
CC00195	CG7897	2R:899250	+	Enhancer?	3	chr2R:1647884						C
CC00204	CG3967	3L:9384264	-	Enhancer?	3	chr3L:9419835						C
CC00224	CG6033	2R:8566865	-	Novel	3	chr2R:9389656	CG6033	RA	intron	1	No	C
CC00224	CG6033	2R:8566865	-	Novel	3	chr2R:9389656	CG6033	RB	intron	1	No	C
CC00224	CG6033	2R:8566865	-	Novel	3	chr2R:9389656	CG6033	RC	intron	1	No	C
CC00224	CG6033	2R:8566865	-	Novel	3	chr2R:9389656	CG6033	RD	exon	1	No	C
CC00224	CG6033	2R:8566865	-	Novel	3	chr2R:9389656	CG6033	RE	intron	1	No	C
CC00224	CG6033	2R:8566865	-	Novel	3	chr2R:9389656	CG6033	RF	intron	1	No	C
CC00233	CG9218	2R:14680260	-	Protein	3	chr2R:15504045	CG9218	RA	intron	2	Yes	C	C
CC00233	CG9218	2R:14680260	-	Protein	3	chr2R:15504045	CG9218	RC	intron	2	Yes	C	C
CC00233	CG9218	2R:14680260	-	Protein	3	chr2R:15504045	CG9218	RE	intron	2	Yes	C	C
CC00233	CG9218	2R:14680260	-	Protein	3	chr2R:15504045	CG9218	RF	intron	2	Yes	C	C
CC00236	CG32423	3L:5144101	-	Protein	3	chr3L:5177892	CG32423	RA	intron	3	Yes	C	C
CC00236	CG32423	3L:5144101	-	Protein	3	chr3L:5177892	CG32423	RB	intron	3	Yes	C	C
CC00236	CG32423	3L:5144101	-	Protein	3	chr3L:5177892	CG32423	RC	exon	1	No	C
CC00236	CG32423	3L:5144101	-	Protein	3	chr3L:5177892	CG32423	RD	intron	2	Yes	C	C
CC00237	CG15509	3R:25580961	+	Novel	3	chr3R:25591595						C
CC00245	CG8149	3R:5328312	+	Protein?	3	chr3R:5328296						C
CC00251	unknown	2L:19168426	+	Novel?	3	chr2L:19190343						C
CC00254	CG7176	3L:8317541	-	Protein	3	chr3L:8351931	CG7176	RA	intron	1	No	C
CC00254	CG7176	3L:8317541	-	Protein	3	chr3L:8351931	CG7176	RB	exon	1	No	C
CC00254	CG7176	3L:8317541	-	Protein	3	chr3L:8351931	CG7176	RC	exon	1	No	C
CC00254	CG7176	3L:8317541	-	Protein	3	chr3L:8351931	CG7176	RF	intron	1	No	C
CC00254	CG7176	3L:8317541	-	Protein	3	chr3L:8351931	CG7176	RG	intron	1	No	C
CC00277	CG1070	3R:2933508	-	Protein	3	chr3R:2933489	CG1070	RA	intron	5	Yes	C	C
CC00277	CG1070	3R:2933508	-	Protein	3	chr3R:2933489	CG1070	RB	exon	1	No	C
CC00277	CG1070	3R:2933508	-	Protein	3	chr3R:2933489	CG1070	RC	exon	1	No	C
CC00277	CG1070	3R:2933508	-	Protein	3	chr3R:2933489	CG1070	RD	intron	5	Yes	C	C
CC00277	CG1070	3R:2933508	-	Protein	3	chr3R:2933489	CG1070	RE	exon	1	No	C
CC00277	CG1070	3R:2933508	-	Protein	3	chr3R:2933489	CG1070	RF	exon	1	No	C
CC00294	CG4029	3R:6182263	+	Protein	3	chr3R:6182245	CG4029	RA	intron	1	Yes	C	C
CC00319	CG5670	3R:16783435	+	Protein	3	chr3R:16783418	CG5670	RA	intron	1	Yes	C	C
CC00319	CG5670	3R:16783435	+	Protein	3	chr3R:16783418	CG5670	RC	intron	1	No	C
CC00319	CG5670	3R:16783435	+	Protein	3	chr3R:16783418	CG5670	RF	intron	1	No	C
CC00319	CG5670	3R:16783435	+	Protein	3	chr3R:16783418	CG5670	RG			No	C
CC00336	CG7914	X:18924339	-	Novel	3	chrX:19087412	CG7914	RA	exon	1	Yes	C
CC00350	CG4300	3L:12235244	-	Enhancer?	3	chr3L:12270797						C
CC00357	CG18214	3L:1015490	-	Enhancer?	3	chr3L:1034861	CG18214	RA	exon	1	No	C
CC00357	CG18214	3L:1015490	-	Enhancer?	3	chr3L:1034861	CG18214	RC	exon	1	No	C
CC00358	CG5499	3R:22682658	+	Protein	3	chr3R:22693293	CG5499	RA	intron	2	Yes	C	C
CC00380	CG2163	2R:3192978	+	Protein	3	chr2R:4019736	CG2163	RA	intron	2	Yes	C	C
CC00380	CG2163	2R:3192978	+	Protein	3	chr2R:4019736	CG2163	RB	intron	2	Yes	C	C
CC00392	CG4035	3L:9359507	-	Protein	3	chr3L:9395078	CG4035	RA	intron	1	No	C
CC00392	CG4035	3L:9359507	-	Protein	3	chr3L:9395078	CG4035	RB	intron	1	No	C
CC00392	CG4035	3L:9359507	-	Protein	3	chr3L:9395078	CG4035	RC	intron	1	Yes	C	C
CC00392	CG4035	3L:9359507	-	Protein	3	chr3L:9395078	CG4035	RD	intron	1	No	C
CC00392	CG4035	3L:9359507	-	Protein	3	chr3L:9395078	CG4035	RE	exon	1	No	C
CC00392	CG4035	3L:9359507	-	Protein	3	chr3L:9395078	CG4035	RG	intron	1	No	C
CC00404	CG9739	3L:19119581	-	Protein	3	chr3L:19163802						C
CC00416	unknown	3R:26378605	+	Protein	3	chr3R:26389239	CG1539	RA	intron	1	Yes	C	C
CC00416	unknown	3R:26378605	+	Protein	3	chr3R:26389239	CG1539	RC	intron	2	Yes	C	C
CC00416	unknown	3R:26378605	+	Protein	3	chr3R:26389239	CG1539	RD	intron	1	Yes	C	C
CC00416	unknown	3R:26378605	+	Protein	3	chr3R:26389239	CG1539	RE	intron	2	Yes	C	C
CC00416	unknown	3R:26378605	+	Protein	3	chr3R:26389239	CG1539	RF	intron	2	Yes	C	C
CC00416	unknown	3R:26378605	+	Protein	3	chr3R:26389239	CG1539	RG	intron	2	Yes	C	C
CC00445	CG7467	3R:13529487	-	Protein	3	chr3R:13529472	CG7467	RA	intron	4	Yes	C	C
CC00445	CG7467	3R:13529487	-	Protein	3	chr3R:13529472	CG7467	RB	intron	4	Yes	C	C
CC00445	CG7467	3R:13529487	-	Protein	3	chr3R:13529472	CG7467	RC	intron	4	Yes	C	C
CC00455	CG5486	3L:5713473	+	Enhancer	3	chr3L:5747265	CG5486	RA	intron	1	No	C
CC00455	CG5486	3L:5713473	+	Enhancer	3	chr3L:5747265	CG5486	RC	intron	1	No	C
CC00460	unknown	X:16879988	-	Enhancer	3	chrX:17043062						C
CC00470	CG12026	3L:1864022	+	Enhancer?	3	chr3L:1883393						C
CC00479	CG9755	3R:4983787	-	Protein	3	chr3R:4983771	CG9755	RA	intron	8	Yes	C	C
CC00479	CG9755	3R:4983787	-	Protein	3	chr3R:4983771	CG9755	RB	intron	6	Yes	C	C
CC00479	CG9755	3R:4983787	-	Protein	3	chr3R:4983771	CG9755	RC	intron	8	Yes	C	C
CC00479	CG9755	3R:4983787	-	Protein	3	chr3R:4983771	CG9755	RD	intron	8	Yes	C	C
CC00483	CG3204	2R:19107076	+	Protein?	3	chr2R:19951031	CG3204	RA	exon	1	Yes	C
CC00483	CG3204	2R:19107076	+	Protein?	3	chr2R:19951031	CG3204	RB	exon	1	Yes	C
CC00488	CG2849	X:3452048	-	Novel	3	chrX:3598074						C
CC00492	unknown	X:15229981	+	Protein	3	chrX:15393000	CG33206	RA	intron	2	Yes	C	C
CC00502	CG11771	3R:20748408	+	Enhancer?	3	chr3R:20757751	CG11771	RA	exon	1	No	C
CC00511	CG32062	3L:10480037	+	Protein	3	chr3L:10515608	CG32062	RB	intron	2	Yes	C	C
CC00511	CG32062	3L:10480037	+	Protein	3	chr3L:10515608	CG32062	RD	intron	2	Yes	C	C
CC00511	CG32062	3L:10480037	+	Protein	3	chr3L:10515608	CG32062	RE	intron	2	Yes	C	C
CC00511	CG32062	3L:10480037	+	Protein	3	chr3L:10515608	CG32062	RF	intron	2	Yes	C	C
CC00511	CG32062	3L:10480037	+	Protein	3	chr3L:10515608	CG32062	RG	intron	2	Yes	C	C
CC00523	CG16973	3L:2565304	-	Protein	3	chr3L:2584675	CG16973	RA	intron	2	Yes	C	C
CC00523	CG16973	3L:2565304	-	Protein	3	chr3L:2584675	CG16973	RB	intron	2	Yes	C	C
CC00523	CG16973	3L:2565304	-	Protein	3	chr3L:2584675	CG16973	RC	intron	2	Yes	C	C
CC00523	CG16973	3L:2565304	-	Protein	3	chr3L:2584675	CG16973	RD	intron	2	Yes	C	C
CC00523	CG16973	3L:2565304	-	Protein	3	chr3L:2584675	CG16973	RE	intron	2	Yes	C	C
CC00526	CG5060	3R:16079058	+	Protein	3	chr3R:16079041	CG5060	RA	intron	1	Yes	C	C
CC00534	CG4285	3R:11076272	+	Enhancer	3	chr3R:11076254						C
CC00578	CG4898	3R:11117382	+	Protein	3	chr3R:11117364	CG4898	RA	intron	1	Yes	C	C
CC00578	CG4898	3R:11117382	+	Protein	3	chr3R:11117364	CG4898	RB	intron	4	Yes	C	C
CC00578	CG4898	3R:11117382	+	Protein	3	chr3R:11117364	CG4898	RC	intron	1	Yes	C	C
CC00578	CG4898	3R:11117382	+	Protein	3	chr3R:11117364	CG4898	RD	intron	3	Yes	C	C
CC00578	CG4898	3R:11117382	+	Protein	3	chr3R:11117364	CG4898	RE	intron	5	Yes	C	C
CC00578	CG4898	3R:11117382	+	Protein	3	chr3R:11117364	CG4898	RF	intron	3	Yes	C	C
CC00578	CG4898	3R:11117382	+	Protein	3	chr3R:11117364	CG4898	RG	intron	3	Yes	C	C
CC00578	CG4898	3R:11117382	+	Protein	3	chr3R:11117364	CG4898	RH	intron	3	Yes	C	C
CC00578	CG4898	3R:11117382	+	Protein	3	chr3R:11117364	CG4898	RI	intron	2	Yes	C	C
CC00578	CG4898	3R:11117382	+	Protein	3	chr3R:11117364	CG4898	RJ	intron	3	Yes	C	C
CC00578	CG4898	3R:11117382	+	Protein	3	chr3R:11117364	CG4898	RK	intron	3	Yes	C	C
CC00578	CG4898	3R:11117382	+	Protein	3	chr3R:11117364	CG4898	RL	intron	3	Yes	C	C
CC00625	CG12163	3R:1076932	-	Protein	3	chr3R:1076935	CG12163	RA	intron	1	Yes	C	C
CC00625	CG12163	3R:1076932	-	Protein	3	chr3R:1076935	CG12163	RB	intron	1	Yes	C	C
CC00636	CG8624	3L:7094043	+	Enhancer	3	chr3L:7127614						C
CC00645	CG7185	3L:8273699	-	Protein	3	chr3L:8308089	CG7185	RA	intron	1	Yes	C	C
CC00664	unknown	3R:27752638	-	Protein	3	chr3R:27763272	CG31000	RA	intron	4	Yes	C	C
CC00664	unknown	3R:27752638	-	Protein	3	chr3R:27763272	CG31000	RB	intron	4	Yes	C	C
CC00664	unknown	3R:27752638	-	Protein	3	chr3R:27763272	CG31000	RD	intron	5	Yes	C	C
CC00664	unknown	3R:27752638	-	Protein	3	chr3R:27763272	CG31000	RE	intron	4	Yes	C	C
CC00664	unknown	3R:27752638	-	Protein	3	chr3R:27763272	CG31000	RF	intron	4	Yes	C	C
CC00664	unknown	3R:27752638	-	Protein	3	chr3R:27763272	CG31000	RG	intron	4	Yes	C	C
CC00664	unknown	3R:27752638	-	Protein	3	chr3R:27763272	CG31000	RH	intron	5	Yes	C	C
CC00664	unknown	3R:27752638	-	Protein	3	chr3R:27763272	CG31000	RI	intron	3	Yes	C	C
CC00664	unknown	3R:27752638	-	Protein	3	chr3R:27763272	CG31000	RJ	intron	3	Yes	C	C
CC00664	unknown	3R:27752638	-	Protein	3	chr3R:27763272	CG31000	RK	intron	3	Yes	C	C
CC00664	unknown	3R:27752638	-	Protein	3	chr3R:27763272	CG31000	RL	intron	3	Yes	C	C
CC00664	unknown	3R:27752638	-	Protein	3	chr3R:27763272	CG31000	RM	intron	6	No	C
CC00664	unknown	3R:27752638	-	Protein	3	chr3R:27763272	CG31000	RN	intron	5	Yes	C	C
CC00670	CG9508	2L:6403502	-	Novel	3	chr2L:6411287						C
CC00677	CG6424	2R:12780319	-	Protein	3	chr2R:13604099	CG6424	RA	exon	2	No	C
CC00683	CG9281	X:15441627	-	Enhancer?	3	chrX:15604646						C
CC00684	CG8111	3L:7873442	-	Enhancer	3	chr3L:7907013	CG8111	RA	exon	3	Yes	C
CC00708	CG2310	3R:25308577	-	Protein?	3	chr3R:25319211	CG2310	RA	exon	1	No	C
CC00708	CG2310	3R:25308577	-	Protein?	3	chr3R:25319211	CG2310	RB	exon	1	No	C
CC00719	CG9894	2L:2747758	+	Protein	3	chr2L:2755189	CG9894	RA	intron	1	Yes	C	C
CC00719	CG9894	2L:2747758	+	Protein	3	chr2L:2755189	CG9894	RB	intron	2	Yes	C	C
CC00735	CG9539	2L:6471760	-	Protein	3	chr2L:6479544	CG9539	RA	intron	2	Yes	C	C
CC00737	CG7008	3L:243472	-	Protein	3	chr3L:262842	CG7008	RA	intron	1	Yes	C	C
CC00758	CG9244	2L:21138899	+	Protein	3	chr2L:21169155	CG9244	RB	intron	1	Yes	C	C
CC00758	CG9244	2L:21138899	+	Protein	3	chr2L:21169155	CG9244	RC	intron	1	No	C
CC00791	CG16858	2L:5011576	-	Protein	3	chr2L:5019005	CG16858	RA	intron	2	Yes	C	C
CC00795	CG7967	3L:1633685	-	Enhancer?	3	chr3L:1653056						C
CC00797	CG8912	2R:11932075	-	Protein	3	chr2R:12755855						C
CC00801	unknown	2L:221924	-	Protein	3	chr2L:221924	CG3696	RA	intron	12	Yes	C	C
CC00801	unknown	2L:221924	-	Protein	3	chr2L:221924	CG3696	RB	exon	1	No	C
CC00810	CG6215	3L:15764056	+	Novel	3	chr3L:15808277						C
CC00814	CG8472	2R:7326478	+	Protein	3	chr2R:8149270	CG8472	RA	intron	2	Yes	C	C
CC00817	CG9796	3R:9227017	-	Protein	3	chr3R:9226998	CG9796	RA	intron	1	Yes	C	C
CC00819	CG11107	2R:2447986	+	Enhancer?	3	chr2R:3274590						C
CC00825	CG8920	2R:15384406	+	Protein	3	chr2R:16208199	CG8920	RA	intron	1	No	C
CC00825	CG8920	2R:15384406	+	Protein	3	chr2R:16208199	CG8920	RB	intron	2	Yes	C	C
CC00825	CG8920	2R:15384406	+	Protein	3	chr2R:16208199	CG8920	RC	intron	2	Yes	C	C
CC00841	CG16983	X:413460	+	Enhancer?	3	chrX:550056						C
CC00858	CG6416	3L:8592650	+	Protein	3	chr3L:8627040	CG6416	RA	intron	2	Yes	C	C
CC00858	CG6416	3L:8592650	+	Protein	3	chr3L:8627040	CG6416	RB	intron	3	Yes	C	C
CC00858	CG6416	3L:8592650	+	Protein	3	chr3L:8627040	CG6416	RE	intron	3	Yes	C	C
CC00858	CG6416	3L:8592650	+	Protein	3	chr3L:8627040	CG6416	RF	intron	3	Yes	C	C
CC00858	CG6416	3L:8592650	+	Protein	3	chr3L:8627040	CG6416	RG	intron	2	Yes	C	C
CC00858	CG6416	3L:8592650	+	Protein	3	chr3L:8627040	CG6416	RH	intron	2	Yes	C	C
CC00858	CG6416	3L:8592650	+	Protein	3	chr3L:8627040	CG6416	RI	intron	2	Yes	C	C
CC00858	CG6416	3L:8592650	+	Protein	3	chr3L:8627040	CG6416	RJ	intron	1	Yes	C	C
CC00860	CG12405	2R:5483986	+	Enhancer	3	chr2R:6310858						C
CC00862	CG2109	3R:1296103	-	Enhancer?	3	chr3R:1296106	CG2109	RA	exon	2	Yes	C
CC00864	CG6945	3L:15044042	-	Protein?	3	chr3L:15088263						C
CC00869	CG9748	3R:4485365	-	Protein	3	chr3R:4485350	CG9748	RA	intron	1	Yes	C	C
CC00871	CG10497	2R:16518992	-	Protein	3	chr2R:17362946	CG10497	RA	intron	2	Yes	C	C
CC00871	CG10497	2R:16518992	-	Protein	3	chr2R:17362946	CG10497	RB	intron	2	Yes	C	C
CC00871	CG10497	2R:16518992	-	Protein	3	chr2R:17362946	CG10497	RC	intron	2	Yes	C	C
CC00883	CG6007	3R:14853853	-	Enhancer?	3	chr3R:14853836	CG6007	RA	exon	3	Yes	C	B
CC00883	CG6007	3R:14853853	-	Enhancer?	3	chr3R:14853836	CG6007	RA	intron	3	Yes	C	B
CC00884	CG30482	2R:9071970	-	Enhancer?	3	chr2R:9894761						C
CC00886	CG1864	2L:20685980	-	Enhancer?	3	chr2L:20716238						C
CC00904	CG32486	3L:3040926	-	Protein	3	chr3L:3060297	CG32486	RD	intron	1	Yes	C	C
CC00907	CG6871	3L:18771730	+	Protein	3	chr3L:18815951	CG6871	RA	intron	1	Yes	C	C
CC00914	CG5454	3R:14810077	-	Enhancer?	3	chr3R:14810060						C
CC00917	CG2185	3R:1480528	-	Enhancer?	3	chr3R:1480531	CG2185	RA	exon	1	No	C
CC00921	unknown	2R:11920160	+	Protein	3	chr2R:12743940	CG5935	RA	intron	1	Yes	C	C
CC00921	unknown	2R:11920160	+	Protein	3	chr2R:12743940	CG5935	RC	intron	1	Yes	C	C
CC00921	unknown	2R:11920160	+	Protein	3	chr2R:12743940	CG5935	RD	intron	1	Yes	C	C
CC00924	unknown	3R:20050776	+	Protein	3	chr3R:20060119	CG33106	RA	intron	1	Yes	C	C
CC00924	unknown	3R:20050776	+	Protein	3	chr3R:20060119	CG33106	RB	intron	1	Yes	C	C
CC00947	CG5557	3R:14991336	+	Enhancer?	3	chr3R:14991319	CG5557	RA	intron	1	No	C
CC00986	CG30118	2R:13504177	-	Enhancer	3	chr2R:14327962	CG30118	RA	exon	1	No	C
CC00986	CG30118	2R:13504177	-	Enhancer	3	chr2R:14327962	CG30118	RB	exon	1	No	C
CC00986	CG30118	2R:13504177	-	Enhancer	3	chr2R:14327962	CG30118	RC	exon	1	No	C
CC00987	CG4900	3R:18540900	-	Enhancer	3	chr3R:18550244	CG4900	RA	exon	1	Yes	C
CC00988	CG1210	3L:112429	+	Enhancer?	3	chr3L:131799	CG1210	RD	intron	1	Yes	C	C
CC01002	CG17309	3R:7476405	-	Enhancer?	3	chr3R:7476387	CG17309	RB	exon	1	No	C
CC01010	CG8320	2R:11054940	+	Enhancer?	3	chr2R:11878720						C
CC01032	CG1903	X:12941234	-	Protein	3	chrX:13104608	CG1903	RA	intron	1	Yes	C	C
CC01032	CG1903	X:12941234	-	Protein	3	chrX:13104608	CG1903	RB	intron	1	Yes	C	C
CC01032	CG1903	X:12941234	-	Protein	3	chrX:13104608	CG1903	RC	intron	1	Yes	C	C
CC01032	CG1903	X:12941234	-	Protein	3	chrX:13104608	CG1903	RD	intron	1	Yes	C	C
CC01041	CG15737	X:11624567	+	Enhancer?	3	chrX:11787942						C
CC01058	CG11937	X:19618072	-	Enhancer?	3	chrX:19781145	CG11937	RA	exon	1	Yes	C
CC01113	CG17870	2R:5161652	+	Enhancer?	3	chr2R:5988524	CG17870	RB	intron	1	No	C
CC01113	CG17870	2R:5161652	+	Enhancer?	3	chr2R:5988524	CG17870	RE	intron	1	No	C
CC01113	CG17870	2R:5161652	+	Enhancer?	3	chr2R:5988524	CG17870	RF	intron	1	No	C
CC01113	CG17870	2R:5161652	+	Enhancer?	3	chr2R:5988524	CG17870	RH	intron	1	No	C
CC01129	CG3836	3L:14358531	-	Enhancer?	3	chr3L:14402751	CG3836	RA	exon	1	Yes	C
CC01148	CG9364	2R:16119622	+	Enhancer	3	chr2R:16963583	CG9364	RE	intron	1	No	C
CC01155	CG17246	2R:14459820	-	Enhancer?	3	chr2R:15283605						C
CC01156	unknown	3R:25597580	+	Protein	3	chr3R:25608214	CG33956	RA	intron	1	Yes	C	C
CC01156	unknown	3R:25597580	+	Protein	3	chr3R:25608214	CG33956	RD	intron	1	Yes	C	C
CC01169	CG3184	X:6429627	-	Novel	3	chrX:6583284	CG14442	RA	exon	2	No	C
CC01186	CG5393	2R:18629853	+	Protein	3	chr2R:19473808	CG5393	RA	intron	1	Yes	C	C
CC01186	CG5393	2R:18629853	+	Protein	3	chr2R:19473808	CG5393	RB	intron	1	Yes	C	C
CC01186	CG5393	2R:18629853	+	Protein	3	chr2R:19473808	CG5393	RC	intron	1	Yes	C	C
CC01186	CG5393	2R:18629853	+	Protein	3	chr2R:19473808	CG5393	RD	intron	2	Yes	C	C
CC01186	CG5393	2R:18629853	+	Protein	3	chr2R:19473808	CG5393	RE	intron	2	No	C
CC01204	CG14701	3R:7057586	+	Protein?	3	chr3R:7057568						C
CC01220	CG33123	2L:3507194	-	Protein	3	chr2L:3514625	CG33123	RA	exon	1	No	C
CC01224	CG7917	3R:25820736	+	Protein	3	chr3R:25831370	CG7917	RA	intron	2	Yes	C	C
CC01294	CG17273	3R:16655003	-	Protein	3	chr3R:16654986	CG17273	RA	intron	1	Yes	C	C
CC01310	CG9674	3L:16756644	-	Enhancer	3	chr3L:16800864						C
CC01311	CG15015	3L:4331453	-	Protein	3	chr3L:4350828	CG15015	RA	intron	2	Yes	C	C
CC01311	CG15015	3L:4331453	-	Protein	3	chr3L:4350828	CG15015	RB	intron	2	Yes	C	C
CC01326	CG12306	3L:20229081	+	Protein	3	chr3L:20303643	CG12306	RA	intron	1	Yes	C	C
CC01326	CG12306	3L:20229081	+	Protein	3	chr3L:20303643	CG12306	RB	intron	1	Yes	C	C
CC01359	CG4609	3L:16359596	-	Protein	3	chr3L:16403817	CG4609	RA	intron	1	Yes	C	C
CC01359	CG4609	3L:16359596	-	Protein	3	chr3L:16403817	CG4609	RC	intron	1	Yes	C	C
CC01367	CG1070	3R:2935668	-	Protein	3	chr3R:2935649	CG1070	RA	intron	5	Yes	C	C
CC01367	CG1070	3R:2935668	-	Protein	3	chr3R:2935649	CG1070	RD	intron	5	Yes	C	C
CC01368	unknown	X:19362529	-	Protein	3	chrX:19525602	CG12238	RA	intron	4	Yes	C	C
CC01377	CG6692	2R:9029266	+	Protein	3	chr2R:9852057	CG6692	RA	intron	2	Yes	C	C
CC01377	CG6692	2R:9029266	+	Protein	3	chr2R:9852057	CG6692	RB	intron	2	Yes	C	C
CC01377	CG6692	2R:9029266	+	Protein	3	chr2R:9852057	CG6692	RC	intron	2	Yes	C	C
CC01380	CG1088	3R:1417889	+	Protein	3	chr3R:1417892	CG1088	RA	intron	1	Yes	C	C
CC01380	CG1088	3R:1417889	+	Protein	3	chr3R:1417892	CG1088	RB	intron	2	Yes	C	C
CC01391	CG11266	2L:7025388	+	Protein	3	chr2L:7033157	CG11266	RA	intron	2	Yes	C	C
CC01391	CG11266	2L:7025388	+	Protein	3	chr2L:7033157	CG11266	RB	intron	1	Yes	C	C
CC01391	CG11266	2L:7025388	+	Protein	3	chr2L:7033157	CG11266	RC	intron	1	No	C
CC01391	CG11266	2L:7025388	+	Protein	3	chr2L:7033157	CG11266	RD	intron	2	No	C
CC01391	CG11266	2L:7025388	+	Protein	3	chr2L:7033157	CG11266	RF	intron	1	No	C
CC01391	CG11266	2L:7025388	+	Protein	3	chr2L:7033157	CG11266	RG	intron	2	No	C
CC01392	CG5393	2R:18624364	+	Protein	3	chr2R:19468319	CG5393	RB	intron	1	Yes	C	C
CC01392	CG5393	2R:18624364	+	Protein	3	chr2R:19468319	CG5393	RC	intron	1	Yes	C	C
CC01392	CG5393	2R:18624364	+	Protein	3	chr2R:19468319	CG5393	RD	intron	1	No	C
CC01392	CG5393	2R:18624364	+	Protein	3	chr2R:19468319	CG5393	RE	intron	1	No	C
CC01393	CG4254	2R:19089036	-	Protein	3	chr2R:19932991	CG4254	RA	intron	1	Yes	C	C
CC01398	CG5784	2R:12933114	-	Protein	3	chr2R:13756894	CG5784	RA	intron	2	Yes	C	C
CC01398	CG5784	2R:12933114	-	Protein	3	chr2R:13756894	CG5784	RB	intron	3	Yes	C	C
CC01398	CG5784	2R:12933114	-	Protein	3	chr2R:13756894	CG5784	RC	intron	2	Yes	C	C
CC01402	CG4068	X:4674963	-	Novel	3	chrX:4828382	CG4068	RB	intron	1	No	C
CC01402	CG4068	X:4674963	-	Novel	3	chrX:4828382	CG4068	RC	intron	1	No	C
CC01414	CG6146	X:15051487	+	Protein	3	chrX:15214506	CG6146	RA	intron	1	Yes	C	C
CC01414	CG6146	X:15051487	+	Protein	3	chrX:15214506	CG6146	RC	intron	1	Yes	C	C
CC01420	CG10106	2R:2076723	+	Protein	3	chr2R:2903326	CG10106	RA	intron	2	Yes	C	C
CC01427	CG31531	3R:485281	+	Enhancer	3	chr3R:485282						C
CC01437	CG6667	2L:17428557	-	Enhancer?	3	chr2L:17450474						C
CC01450	CG9432	2R:1801636	-	Enhancer?	3	chr2R:2628239						C
CC01466	unknown	2L:220632	-	Protein	3	chr2L:220632	CG3696	RA	intron	12	Yes	C	C
CC01466	unknown	2L:220632	-	Protein	3	chr2L:220632	CG3696	RB	intron	1	Yes	C	C
CC01469	CG8367	2R:9240450	+	Protein	3	chr2R:10063184	CG8367	RA	intron	2	Yes	C	C
CC01469	CG8367	2R:9240450	+	Protein	3	chr2R:10063184	CG8367	RB	intron	1	Yes	C	C
CC01469	CG8367	2R:9240450	+	Protein	3	chr2R:10063184	CG8367	RC	intron	2	No	C
CC01469	CG8367	2R:9240450	+	Protein	3	chr2R:10063184	CG8367	RD	intron	1	Yes	C	C
CC01469	CG8367	2R:9240450	+	Protein	3	chr2R:10063184	CG8367	RE	intron	1	Yes	C	C
CC01469	CG8367	2R:9240450	+	Protein	3	chr2R:10063184	CG8367	RF	intron	1	Yes	C	C
CC01469	CG8367	2R:9240450	+	Protein	3	chr2R:10063184	CG8367	RG	intron	1	Yes	C	C
CC01481	CG10777	X:7669621	-	Enhancer	3	chrX:7824708	CG10777	RB	intron	1	No	C
CC01488	CG11455	2L:129377	+	Novel	3	chr2L:129377						C
CC01491	CG1910	3R:27563228	+	Protein	3	chr3R:27573862	CG1910	RA	intron	1	Yes	C	C
CC01491	CG1910	3R:27563228	+	Protein	3	chr3R:27573862	CG1910	RB	intron	1	No	C
CC01493	CG8649	X:17022713	-	Protein	3	chrX:17185787	CG8649	RA	intron	1	Yes	C	C
CC01493	CG8649	X:17022713	-	Protein	3	chrX:17185787	CG8649	RC	intron	2	Yes	C	C
CC01518	CG7379	3R:13620333	-	Novel	3	chr3R:13620318						C
CC01521	unknown	X:9292736	-	Novel	3	chrX:9447785						C
CC01529	CG14450	3L:22645402	-	Enhancer?	3	chr3L:22721224						C
CC01536	CG8290	2R:7035236	+	Enhancer?	3	chr2R:7858028						C
CC01548	CG14200	X:19241296	+	Enhancer	3	chrX:19404369	CG14200	RA	intron	2	Yes	C	A
CC01563	CG9983	3R:24415335	+	Protein	3	chr3R:24425969	CG9983	RA	intron	1	Yes	C	C
CC01563	CG9983	3R:24415335	+	Protein	3	chr3R:24425969	CG9983	RE	intron	1	Yes	C	C
CC01566	CG9252	2L:21121068	-	Protein?	3	chr2L:21151324						C
CC01583	CG10539	3L:5769170	-	Protein	3	chr3L:5802962	CG10539	RA	intron	1	Yes	C	C
CC01586	unknown	3R:5176812	+	Enhancer	3	chr3R:5176796	CG33936	RA	intron	2	No	C
CC01586	unknown	3R:5176812	+	Enhancer	3	chr3R:5176796	CG33936	RB	intron	1	No	C
CC01591	CG18490	3L:11173293	+	Enhancer?	3	chr3L:11208861	CG18490	RB	intron	1	No	C
CC01593	CG16987	2L:2800690	-	Enhancer	3	chr2L:2808121						C
CC01620	unknown	2R:19947480	-	Protein?	3	chr2R:20791433	CG30425	RA	exon	1	No	C
CC01626	CG15792	2R:20052892	-	Protein	3	chr2R:20896845	CG15792	RA	intron	2	Yes	C	C
CC01626	CG15792	2R:20052892	-	Protein	3	chr2R:20896845	CG15792	RB	intron	2	Yes	C	C
CC01626	CG15792	2R:20052892	-	Protein	3	chr2R:20896845	CG15792	RC	intron	2	Yes	C	C
CC01626	CG15792	2R:20052892	-	Protein	3	chr2R:20896845	CG15792	RD	intron	2	Yes	C	C
CC01646	CG13920	3L:1631139	+	Protein	3	chr3L:1650510	CG13920	RA	intron	1	Yes	C	C
CC01654	unknown	2R:4331237	-	Protein	3	chr2R:5157995	CG2049	RB	intron	2	Yes	C	C
CC01654	unknown	2R:4331237	-	Protein	3	chr2R:5157995	CG2049	RC	intron	2	Yes	C	C
CC01654	unknown	2R:4331237	-	Protein	3	chr2R:5157995	CG2049	RD	intron	2	Yes	C	C
CC01654	unknown	2R:4331237	-	Protein	3	chr2R:5157995	CG2049	RF	intron	2	Yes	C	C
CC01661	CG30398	2R:16761260	+	Novel	3	chr2R:17605214						C
CC01665	unknown	3L:19780004	+	Novel	3	chr3L:19854565						C
CC01675	CG32085	3L:11641670	-	Novel	3	chr3L:11677222						C
CC01684	CG6202	3R:11171309	-	Protein	3	chr3R:11171291	CG6202	RA	intron	1	Yes	C	C
CC01684	CG6202	3R:11171309	-	Protein	3	chr3R:11171291	CG6202	RB	intron	2	Yes	C	C
CC01687	CG12010	3L:3354832	+	Enhancer?	3	chr3L:3374203						C
CC01698	CG5524	3R:20009811	-	Enhancer	3	chr3R:20019154						C
CC01700	CG4790	X:5705922	-	Enhancer?	3	chrX:5859579						C
CC01710	CG4898	3R:11116141	+	Protein	3	chr3R:11116123	CG4898	RB	intron	3	Yes	C	C
CC01710	CG4898	3R:11116141	+	Protein	3	chr3R:11116123	CG4898	RC	intron	1	Yes	C	C
CC01710	CG4898	3R:11116141	+	Protein	3	chr3R:11116123	CG4898	RD	intron	3	Yes	C	C
CC01710	CG4898	3R:11116141	+	Protein	3	chr3R:11116123	CG4898	RE	intron	5	Yes	C	C
CC01710	CG4898	3R:11116141	+	Protein	3	chr3R:11116123	CG4898	RF	intron	3	Yes	C	C
CC01710	CG4898	3R:11116141	+	Protein	3	chr3R:11116123	CG4898	RG	intron	3	Yes	C	C
CC01710	CG4898	3R:11116141	+	Protein	3	chr3R:11116123	CG4898	RH	intron	3	Yes	C	C
CC01710	CG4898	3R:11116141	+	Protein	3	chr3R:11116123	CG4898	RI	intron	2	Yes	C	C
CC01710	CG4898	3R:11116141	+	Protein	3	chr3R:11116123	CG4898	RJ	intron	3	Yes	C	C
CC01710	CG4898	3R:11116141	+	Protein	3	chr3R:11116123	CG4898	RK	intron	3	Yes	C	C
CC01710	CG4898	3R:11116141	+	Protein	3	chr3R:11116123	CG4898	RL	intron	3	Yes	C	C
CC01711	CG2212	X:7706201	-	Protein	3	chrX:7861288	CG2212	RA	intron	1	Yes	C	C
CC01722	CG8327	3R:5456529	+	Novel	3	chr3R:5456513						C
CC01777	CG2556	X:12227848	+	Enhancer?	3	chrX:12391221	CG2556	RA	exon	1	No	C
CC01786	CG10542	3L:5753520	-	Enhancer	3	chr3L:5787312						C
CC01811	CG7752	3L:21203421	+	Novel	3	chr3L:21279245	CG7752	RA	exon	1	No	C
CC01823	CG8582	3L:7328193	-	Protein	3	chr3L:7361764	CG8582	RA	intron	2	Yes	C	C
CC01823	CG8582	3L:7328193	-	Protein	3	chr3L:7361764	CG8582	RB	intron	1	Yes	C	C
CC01828	CG7264	3L:11790771	+	Novel	3	chr3L:11826323						C
CC01831	unknown	3R:4757626	-	Enhancer?	3	chr3R:4757611						C
CC01844	CG9088	2L:5992399	-	Enhancer?	3	chr2L:6000184						C
CC01846	CG3510	2R:17850053	-	Protein	3	chr2R:18694008	CG3510	RA	intron	1	Yes	C	C
CC01846	CG3510	2R:17850053	-	Protein	3	chr2R:18694008	CG3510	RB	exon	1	No	C
CC01846	CG3510	2R:17850053	-	Protein	3	chr2R:18694008	CG3510	RD	intron	1	Yes	C	C
CC01857	CG7004	3L:300621	-	Enhancer?	3	chr3L:319991						C
CC01885	CG11115	3L:22795461	+	Enhancer?	3	chr3L:22871283						C
CC01893	CG6156	3R:11191542	-	Enhancer	3	chr3R:11191524	CG34404	RC	exon	4	Yes	C
CC01893	CG6156	3R:11191542	-	Enhancer	3	chr3R:11191524	CG34404	RD	exon	4	Yes	C
CC01893	CG6156	3R:11191542	-	Enhancer	3	chr3R:11191524	CG34404	RE	exon	3	Yes	C
CC01915	CG7425	3R:10565110	-	Protein	3	chr3R:10565092	CG7425	RA	intron	2	Yes	C	C
CC01920	CG1475	3R:1449807	+	Protein?	3	chr3R:1449810						C
CC01921	CG10582	3L:20949120	+	Protein?	3	chr3L:21024944	CG10582	RA	exon	1	No	C
CC01924	CG2238	2L:21514815	-	Protein	3	chr2L:21681694	CG2238	RA	intron	1	Yes	C	C
CC01924	CG2238	2L:21514815	-	Protein	3	chr2L:21681694	CG2238	RB	exon	1	No	C
CC01924	CG2238	2L:21514815	-	Protein	3	chr2L:21681694	CG2238	RC	intron	1	No	C
CC01925	CG10128	2R:9667578	-	Protein	3	chr2R:10491357	CG10128	RA	intron	2	Yes	C	B
CC01925	CG10128	2R:9667578	-	Protein	3	chr2R:10491357	CG10128	RB	intron	2	Yes	C	B
CC01925	CG10128	2R:9667578	-	Protein	3	chr2R:10491357	CG10128	RC	exon	3	No	C
CC01925	CG10128	2R:9667578	-	Protein	3	chr2R:10491357	CG10128	RD	exon	1	No	C
CC01925	CG10128	2R:9667578	-	Protein	3	chr2R:10491357	CG10128	RE	exon	1	No	C
CC01925	CG10128	2R:9667578	-	Protein	3	chr2R:10491357	CG10128	RF	intron	2	Yes	C	B
CC01925	CG10128	2R:9667578	-	Protein	3	chr2R:10491357	CG10128	RG	intron	2	Yes	C	B
CC01927	CG15072	2R:13752773	+	Enhancer?	3	chr2R:14576558	CG15072	RA	intron	1	No	C
CC01927	CG15072	2R:13752773	+	Enhancer?	3	chr2R:14576558	CG15072	RB	intron	1	No	C
CC01927	CG15072	2R:13752773	+	Enhancer?	3	chr2R:14576558	CG15072	RC	intron	1	No	C
CC01936	CG1725	X:11134180	+	Protein	3	chrX:11286274	CG1725	RA	intron	1	Yes	C	C
CC01936	CG1725	X:11134180	+	Protein	3	chrX:11286274	CG1725	RB	intron	6	Yes	C	C
CC01936	CG1725	X:11134180	+	Protein	3	chrX:11286274	CG1725	RD	intron	2	Yes	C	C
CC01936	CG1725	X:11134180	+	Protein	3	chrX:11286274	CG1725	RE	intron	2	Yes	C	C
CC01936	CG1725	X:11134180	+	Protein	3	chrX:11286274	CG1725	RF	intron	5	Yes	C	C
CC01936	CG1725	X:11134180	+	Protein	3	chrX:11286274	CG1725	RG	intron	2	Yes	C	C
CC01936	CG1725	X:11134180	+	Protein	3	chrX:11286274	CG1725	RH	intron	5	Yes	C	C
CC01936	CG1725	X:11134180	+	Protein	3	chrX:11286274	CG1725	RK	intron	2	Yes	C	C
CC01936	CG1725	X:11134180	+	Protein	3	chrX:11286274	CG1725	RL	intron	5	Yes	C	C
CC01941	CG5055	X:16909508	+	Protein	3	chrX:17072582	CG5055	RA	intron	1	Yes	C	C
CC01950	CG13366	X:376973	-	Enhancer	3	chrX:513569	CG13366	RA	intron	1	No	C
CC01951	CG17064	2R:8566799	+	Enhancer	3	chr2R:9389590						C
CC01958	CG32476	3L:227641	+	Protein?	3	chr3L:247011						C
CC01961	CG4376	X:1790071	-	Protein	3	chrX:1927332	CG4376	RA	intron	2	Yes	C	C
CC01961	CG4376	X:1790071	-	Protein	3	chrX:1927332	CG4376	RB	intron	2	Yes	C	C
CC01961	CG4376	X:1790071	-	Protein	3	chrX:1927332	CG4376	RC	intron	2	Yes	C	C
CC01978	CG2304	3R:25318591	-	Protein?	3	chr3R:25329225	CG2304	RA	exon	1	No	C
CC01978	CG2304	3R:25318591	-	Protein?	3	chr3R:25329225	CG2304	RB	exon	1	No	C
CC01978	CG2304	3R:25318591	-	Protein?	3	chr3R:25329225	CG2304	RD	exon	1	No	C
CC01981	unknown	2R:14527240	+	Novel	3	chr2R:15351025	CG8201	RA	intron	2	Yes	C	C
CC01981	unknown	2R:14527240	+	Novel	3	chr2R:15351025	CG8201	RB	intron	2	Yes	C	C
CC01981	unknown	2R:14527240	+	Novel	3	chr2R:15351025	CG8201	RD	intron	1	No	C
CC01981	unknown	2R:14527240	+	Novel	3	chr2R:15351025	CG8201	RE	intron	1	No	C
CC01981	unknown	2R:14527240	+	Novel	3	chr2R:15351025	CG8201	RF	intron	1	No	C
CC01981	unknown	2R:14527240	+	Novel	3	chr2R:15351025	CG8201	RH	intron	1	No	C
CC01981	unknown	2R:14527240	+	Novel	3	chr2R:15351025	CG8201	RI	intron	1	No	C
CC01981	unknown	2R:14527240	+	Novel	3	chr2R:15351025	CG8201	RJ	intron	1	No	C
CC01981	unknown	2R:14527240	+	Novel	3	chr2R:15351025	CG8201	RL	intron	2	Yes	C	C
CC01981	unknown	2R:14527240	+	Novel	3	chr2R:15351025	CG8201	RN	intron	2	Yes	C	C
CC01981	unknown	2R:14527240	+	Novel	3	chr2R:15351025	CG8201	RO	intron	1	No	C
CC01981	unknown	2R:14527240	+	Novel	3	chr2R:15351025	CG8201	RQ	intron	1	No	C
CC01995	CG7437	3L:21834002	+	Protein	3	chr3L:21909824	CG7437	RA	intron	7	Yes	C	C
CC01995	CG7437	3L:21834002	+	Protein	3	chr3L:21909824	CG7437	RB	intron	7	Yes	C	C
CC01995	CG7437	3L:21834002	+	Protein	3	chr3L:21909824	CG7437	RC	intron	7	Yes	C	C
CC01995	CG7437	3L:21834002	+	Protein	3	chr3L:21909824	CG7437	RD	intron	7	Yes	C	C
CC01997	CG6413	3R:20149731	+	Enhancer?	3	chr3R:20159074						C
CC02013	CG8068	2R:4177833	+	Protein	3	chr2R:5004591	CG8068	RA	intron	1	No	C
CC02013	CG8068	2R:4177833	+	Protein	3	chr2R:5004591	CG8068	RB	intron	1	No	C
CC02013	CG8068	2R:4177833	+	Protein	3	chr2R:5004591	CG8068	RC	exon	1	No	C
CC02013	CG8068	2R:4177833	+	Protein	3	chr2R:5004591	CG8068	RD	intron	1	Yes	C	C
CC02013	CG8068	2R:4177833	+	Protein	3	chr2R:5004591	CG8068	RE	intron	1	No	C
CC02013	CG8068	2R:4177833	+	Protein	3	chr2R:5004591	CG8068	RF	exon	1	No	C
CC02013	CG8068	2R:4177833	+	Protein	3	chr2R:5004591	CG8068	RG	exon	1	No	C
CC02013	CG8068	2R:4177833	+	Protein	3	chr2R:5004591	CG8068	RH	intron	1	Yes	C	C
CC02013	CG8068	2R:4177833	+	Protein	3	chr2R:5004591	CG8068	RI	intron	1	Yes	C	C
CC02024	CG8804	2R:4474126	-	Enhancer	3	chr2R:5300999						C
CC02027	CG17927	2L:16764907	+	Protein	3	chr2L:16786823	CG17927	RA	intron	16	Yes	C	C
CC02027	CG17927	2L:16764907	+	Protein	3	chr2L:16786823	CG17927	RB	intron	16	Yes	C	C
CC02027	CG17927	2L:16764907	+	Protein	3	chr2L:16786823	CG17927	RC	intron	16	Yes	C	C
CC02027	CG17927	2L:16764907	+	Protein	3	chr2L:16786823	CG17927	RD	intron	16	Yes	C	C
CC02027	CG17927	2L:16764907	+	Protein	3	chr2L:16786823	CG17927	RE	intron	16	Yes	C	C
CC02027	CG17927	2L:16764907	+	Protein	3	chr2L:16786823	CG17927	RF	intron	16	Yes	C	C
CC02027	CG17927	2L:16764907	+	Protein	3	chr2L:16786823	CG17927	RG	intron	16	Yes	C	C
CC02027	CG17927	2L:16764907	+	Protein	3	chr2L:16786823	CG17927	RH	intron	16	Yes	C	C
CC02027	CG17927	2L:16764907	+	Protein	3	chr2L:16786823	CG17927	RI	intron	16	Yes	C	C
CC02027	CG17927	2L:16764907	+	Protein	3	chr2L:16786823	CG17927	RJ	intron	16	Yes	C	C
CC02027	CG17927	2L:16764907	+	Protein	3	chr2L:16786823	CG17927	RK	intron	16	Yes	C	C
CC02027	CG17927	2L:16764907	+	Protein	3	chr2L:16786823	CG17927	RL	intron	16	Yes	C	C
CC02027	CG17927	2L:16764907	+	Protein	3	chr2L:16786823	CG17927	RM	intron	16	Yes	C	C
CC02043	CG5394	3R:19775261	-	Protein	3	chr3R:19784604						C
CC02048	CG31628	2L:7016214	-	Protein	3	chr2L:7023983						C
CC02055	CG10897	2R:6678227	-	Enhancer?	3	chr2R:7501019	CG10897	RA	intron	1	No	C
CC02055	CG10897	2R:6678227	-	Enhancer?	3	chr2R:7501019	CG10897	RE	intron	1	No	C
CC02057	CG4898	3R:11113781	+	Protein	3	chr3R:11113763	CG4898	RB	intron	3	Yes	C	C
CC02057	CG4898	3R:11113781	+	Protein	3	chr3R:11113763	CG4898	RC	exon	1	No	C
CC02057	CG4898	3R:11113781	+	Protein	3	chr3R:11113763	CG4898	RD	intron	3	Yes	C	C
CC02057	CG4898	3R:11113781	+	Protein	3	chr3R:11113763	CG4898	RE	intron	4	Yes	C	A
CC02057	CG4898	3R:11113781	+	Protein	3	chr3R:11113763	CG4898	RF	intron	3	Yes	C	C
CC02057	CG4898	3R:11113781	+	Protein	3	chr3R:11113763	CG4898	RG	intron	3	Yes	C	C
CC02057	CG4898	3R:11113781	+	Protein	3	chr3R:11113763	CG4898	RH	intron	2	Yes	C	A
CC02057	CG4898	3R:11113781	+	Protein	3	chr3R:11113763	CG4898	RI	exon	1	No	C
CC02057	CG4898	3R:11113781	+	Protein	3	chr3R:11113763	CG4898	RJ	intron	3	Yes	C	C
CC02057	CG4898	3R:11113781	+	Protein	3	chr3R:11113763	CG4898	RK	intron	3	Yes	C	C
CC02057	CG4898	3R:11113781	+	Protein	3	chr3R:11113763	CG4898	RL	intron	3	Yes	C	C
CC02069	CG9277	2R:14514778	-	Protein	3	chr2R:15338563	CG9277	RB	intron	1	Yes	C	C
CC02069	CG9277	2R:14514778	-	Protein	3	chr2R:15338563	CG9277	RC	intron	1	No	C
CC02069	CG9277	2R:14514778	-	Protein	3	chr2R:15338563	CG9277	RD	intron	1	No	C
CC06005	CG4722	2L:9976569	+	Enhancer	3	chr2L:9984160						C
CC06018	unknown	2L:4993453	-	Enhancer	3	chr2L:5000882	CG33113	RB	intron	3	Yes	C	A
CC06018	unknown	2L:4993453	-	Enhancer	3	chr2L:5000882	CG33113	RE	intron	2	Yes	C	A
CC06018	unknown	2L:4993453	-	Enhancer	3	chr2L:5000882	CG33113	RF	intron	1	Yes	C	A
CC06020	CG11968	3R:4810026	-	Protein?	3	chr3R:4810011	CG11968	RA	exon	1	No	C
CC06023	CG1620	2R:2557133	-	Enhancer	3	chr2R:3383737	CG1620	RA	exon	1	Yes	C
CC06033	CG12749	3R:9485990	-	Protein	3	chr3R:9485971	CG12749	RA	intron	1	Yes	C	C
CC06033	CG12749	3R:9485990	-	Protein	3	chr3R:9485971	CG12749	RB	intron	1	Yes	C	C
CC06035	CG17077	3R:19162960	-	Enhancer	3	chr3R:19172303						C
CC06039	CG14792	X:1239206	-	Novel	3	chrX:1375802						C
CC06049	CG6363	3R:11117398	-	Novel	3	chr3R:11117380						C
CC06052	unknown	2L:5088899	-	Enhancer	3	chr2L:5096328						C
CC06063	CG6767	3L:9652176	-	Enhancer?	3	chr3L:9687747	CG6767	RA	intron	1	No	C
CC06063	CG6767	3L:9652176	-	Enhancer?	3	chr3L:9687747	CG6767	RB	intron	1	Yes	C	A
CC06066	CG12971	3L:21299344	-	Enhancer?	3	chr3L:21375168						C
CC06073	CG10372	2L:18686971	-	Protein?	3	chr2L:18708888						C
CC06078	unknown	X:3047294	+	Novel	3	chrX:3182889	CG32498	RB	intron	4	Yes	C	B
CC06078	unknown	X:3047294	+	Novel	3	chrX:3182889	CG32498	RC	intron	3	Yes	C	B
CC06078	unknown	X:3047294	+	Novel	3	chrX:3182889	CG32498	RD	intron	3	Yes	C	B
CC06078	unknown	X:3047294	+	Novel	3	chrX:3182889	CG32498	RI	intron	3	Yes	C	B
CC06078	unknown	X:3047294	+	Novel	3	chrX:3182889	CG32498	RJ	intron	3	Yes	C	B
CC06078	unknown	X:3047294	+	Novel	3	chrX:3182889	CG32498	RK	intron	3	Yes	C	B
CC06078	unknown	X:3047294	+	Novel	3	chrX:3182889	CG32498	RO	intron	4	Yes	C	B
CC06089	CG3167	2R:19077837	+	Novel	3	chr2R:19921792	CG3167	RA	exon	1	No	C
CC06089	CG3167	2R:19077837	+	Novel	3	chr2R:19921792	CG3167	RB	exon	1	No	C
CC06102	CG6817	3L:8484259	+	Enhancer	3	chr3L:8518649	CG6817	RA	exon	1	No	C
CC06116	CG9884	2L:2486757	+	Protein	3	chr2L:2494190	CG9884	RA	intron	1	Yes	C	C
CC06116	CG9884	2L:2486757	+	Protein	3	chr2L:2494190	CG9884	RB	intron	1	Yes	C	C
CC06116	CG9884	2L:2486757	+	Protein	3	chr2L:2494190	CG9884	RC	intron	1	Yes	C	C
CC06116	CG9884	2L:2486757	+	Protein	3	chr2L:2494190	CG9884	RD	intron	1	Yes	C	C
CC06117	CG3979	3L:18782845	-	Protein	3	chr3L:18827066	CG3979	RA	intron	1	No	C
CC06117	CG3979	3L:18782845	-	Protein	3	chr3L:18827066	CG3979	RB	intron	1	Yes	C	C
CC06117	CG3979	3L:18782845	-	Protein	3	chr3L:18827066	CG3979	RC	intron	1	No	C
CC06119	CG9809	3R:255033	-	Protein	3	chr3R:255034	CG9809	RA	exon	1	No	C
CC06119	CG9809	3R:255033	-	Protein	3	chr3R:255034	CG9809	RB	exon	1	No	C
CC06119	CG9809	3R:255033	-	Protein	3	chr3R:255034	CG9809	RC	exon	1	No	C
CC06123	CG8095	2R:10316340	+	Enhancer?	3	chr2R:11140120	CG8095	RB	intron	1	Yes	C	B
CC06124	CG3523	2L:3051964	+	Enhancer?	3	chr2L:3059395	CG3523	RA	intron	1	No	C
CC06132	unknown	3L:10640773	+	Enhancer	3	chr3L:10676344	CG32067	RA	intron	1	No	C
CC06132	unknown	3L:10640773	+	Enhancer	3	chr3L:10676344	CG32067	RB	intron	2	No	C
CC06132	unknown	3L:10640773	+	Enhancer	3	chr3L:10676344	CG32067	RC	intron	1	No	C
CC06135	CG12785	3R:12098121	-	Protein	3	chr3R:12098103	CG12785	RA	exon	1	No	C
CC06151	unknown	2R:6296706	-	Protein?	3	chr2R:7119482	CG30021	RA	intron	1	No	C
CC06156	CG2204	2R:5504915	+	Enhancer	3	chr2R:6331787	CG2204	RB	intron	2	Yes	C	A
CC06156	CG2204	2R:5504915	+	Enhancer	3	chr2R:6331787	CG2204	RC	intron	2	No	C
CC06156	CG2204	2R:5504915	+	Enhancer	3	chr2R:6331787	CG2204	RD	intron	2	Yes	C	A
CC06156	CG2204	2R:5504915	+	Enhancer	3	chr2R:6331787	CG2204	RE	intron	2	Yes	C	A
CC06156	CG2204	2R:5504915	+	Enhancer	3	chr2R:6331787	CG2204	RF	intron	2	Yes	C	A
CC06156	CG2204	2R:5504915	+	Enhancer	3	chr2R:6331787	CG2204	RG	intron	2	Yes	C	A
CC06156	CG2204	2R:5504915	+	Enhancer	3	chr2R:6331787	CG2204	RH	intron	1	Yes	C	A
CC06157	CG7269	2L:5534507	-	Protein?	3	chr2L:5542292	CG7269	RA	exon	1	No	C
CC06157	CG7269	2L:5534507	-	Protein?	3	chr2L:5542292	CG7269	RC	exon	1	No	C
CC06167	CG11550	3R:27540119	-	Novel	3	chr3R:27550753						C
CC06169	CG10160	3L:6222559	-	Enhancer?	3	chr3L:6256130						C
CC06172	CG1975	2R:4353433	+	Protein?	3	chr2R:5180191	CG1975	RA	exon	1	No	C
CC06183	CG8725	2R:3032888	+	Enhancer?	3	chr2R:3859492						C
CC06204	CG5789	3R:20360316	-	Enhancer?	3	chr3R:20369659						C
CC06205	CG8379	3R:4650187	+	Protein?	3	chr3R:4650172	CG8379	RA	exon	1	No	C
CC06205	CG8379	3R:4650187	+	Protein?	3	chr3R:4650172	CG8379	RB	exon	1	No	C
CC06212	CG9381	3R:5377516	-	Enhancer?	3	chr3R:5377500	CG9381	RA	exon	1	No	C
CC06212	CG9381	3R:5377516	-	Enhancer?	3	chr3R:5377500	CG9381	RC	exon	1	No	C
CC06213	CG11375	3R:20621661	-	Enhancer?	3	chr3R:20631004						C
CC06216	CG8384	3R:21856855	+	Enhancer	3	chr3R:21867490	CG8384	RB	exon	1	No	C
CC06216	CG8384	3R:21856855	+	Enhancer	3	chr3R:21867490	CG8384	RE	exon	1	No	C
CC06221	CG11523	3L:22184748	-	Novel	3	chr3L:22260570						C
CC06230	CG14066	3R:24141153	-	Novel	3	chr3R:24151787	CG14066	RA	intron	1	No	C
CC06230	CG14066	3R:24141153	-	Novel	3	chr3R:24151787	CG14066	RB	intron	1	No	C
CC06230	CG14066	3R:24141153	-	Novel	3	chr3R:24151787	CG14066	RC	intron	1	No	C
CC06231	unknown	3L:13980387	-	Enhancer?	3	chr3L:14024607	CG6513	RA	exon	1	No	C
CC06231	unknown	3L:13980387	-	Enhancer?	3	chr3L:14024607	CG6513	RB	exon	1	No	C
CC06235	CG4463	3L:9341999	+	Novel	3	chr3L:9376389						C
CC06237	CG32177	3L:17599500	-	Novel	3	chr3L:17643721	CG32177	RA	intron	1	No	C
CC06237	CG32177	3L:17599500	-	Novel	3	chr3L:17643721	CG32179	RA	exon	2	No	C
CC06238	CG11963	3R:4764719	+	Protein	3	chr3R:4764704	CG11963	RA	intron	2	Yes	C	C
CC06238	CG11963	3R:4764719	+	Protein	3	chr3R:4764704	CG11963	RB	intron	1	Yes	C	C
CC06279	CG8815	2R:7653008	-	Enhancer?	3	chr2R:8475800	CG8815	RA	intron	1	No	C
CC06279	CG8815	2R:7653008	-	Enhancer?	3	chr2R:8475800	CG8815	RB	intron	1	No	C
CC06279	CG8815	2R:7653008	-	Enhancer?	3	chr2R:8475800	CG8815	RC	intron	1	No	C
CC06279	CG8815	2R:7653008	-	Enhancer?	3	chr2R:8475800	CG8815	RD	intron	1	No	C
CC06282	CG3971	3L:16610525	-	Protein?	3	chr3L:16654745						C
CC06297	unknown	3L:7341696	-	Enhancer?	3	chr3L:7375267						C
CC06306	CG1943	3R:2900666	+	Enhancer?	3	chr3R:2900665	CG1943	RA	exon	1	No	C
CC06325	CG10120	3R:8545144	-	Protein	3	chr3R:8545125	CG10120	RA	exon	2	Yes	C
CC06325	CG10120	3R:8545144	-	Protein	3	chr3R:8545125	CG10120	RB	exon	2	Yes	C
CC06326	CG18468	2R:12494623	+	Enhancer?	3	chr2R:13318403						C
CC06339	CG1258	3L:4223269	+	Novel	3	chr3L:4242643						C
CC06341	CG1925	2R:2854130	+	Protein?	3	chr2R:3680734						C
CC06344	CG1817	X:11379178	+	Protein	3	chrX:11538719	CG1817	RA	intron	2	Yes	C	C
CC06344	CG1817	X:11379178	+	Protein	3	chrX:11538719	CG1817	RB	intron	2	Yes	C	C
CC06344	CG1817	X:11379178	+	Protein	3	chrX:11538719	CG1817	RD	intron	2	Yes	C	C
CC06354	CG9699	X:16426209	-	Enhancer?	3	chrX:16589222						C
CC06355	CG5654	3L:12082665	-	Novel	3	chr3L:12118218						C
CC06381	CG10365	3R:19539216	+	Enhancer?	3	chr3R:19548559						C
CC06389	CG15611	2R:12172552	+	Enhancer?	3	chr2R:12996332						C
G00007	CG3161	2R:1692752	-	Protein	3	chr2R:2519355	CG3161	RA	intron	2	Yes	A	A
G00007	CG3161	2R:1692752	-	Protein	3	chr2R:2519355	CG3161	RB	intron	2	Yes	A	A
G00007	CG3161	2R:1692752	-	Protein	3	chr2R:2519355	CG3161	RC	intron	1	Yes	A	A
G00007	CG3161	2R:1692752	-	Protein	3	chr2R:2519355	CG3161	RD	intron	2	Yes	A	A
G00015	CG2621	X:2415591	+	Protein	3	chrX:2552852	CG2621	RA	intron	2	Yes		A
G00015	CG2621	X:2415591	+	Protein	3	chrX:2552852	CG2621	RB	intron	2	Yes		A
G00015	CG2621	X:2415591	+	Protein	3	chrX:2552852	CG2621	RC	intron	2	Yes		A
G00015	CG2621	X:2415591	+	Protein	3	chrX:2552852	CG2621	RD	exon	1	No
G00015	CG2621	X:2415591	+	Protein	3	chrX:2552852	CG2621	RE	intron	2	Yes		A
G00015	CG2621	X:2415591	+	Protein	3	chrX:2552852	CG2621	RF	intron	2	Yes		A
G00015	CG2621	X:2415591	+	Protein	3	chrX:2552852	CG2621	RG	intron	1	Yes		A
G00015	CG2621	X:2415591	+	Protein	3	chrX:2552852	CG2621	RH	intron	2	Yes		A
G00015	CG2621	X:2415591	+	Protein	3	chrX:2552852	CG2621	RI	intron	3	Yes		A
G00015	CG2621	X:2415591	+	Protein	3	chrX:2552852	CG2621	RJ	intron	4	Yes		A
G00015	CG2621	X:2415591	+	Protein	3	chrX:2552852	CG2621	RK	intron	1	No
G00019	CG5461	2L:12471743	-	Protein	3	chr2L:12482872	CG5461	RA	intron	3	Yes		B
G00019	CG5461	2L:12471743	-	Protein	3	chr2L:12482872	CG5461	RB	exon	1	No
G00019	CG5461	2L:12471743	-	Protein	3	chr2L:12482872	CG5461	RD	intron	1	Yes		B
G00019	CG5461	2L:12471743	-	Protein	3	chr2L:12482872	CG5461	RE	intron	2	Yes		B
G00019	CG5461	2L:12471743	-	Protein	3	chr2L:12482872	CG5461	RF	intron	5	Yes		B
G00020	CG32676	X:10485154	-	Enhancer	3	chrX:10638972
G00024	CG32701	X:9292411	-	Protein	4	chrX:9341223	CG34339	RA	intron	2	Yes		A
G00024	CG32701	X:9292411	-	Protein	4	chrX:9341223	CG34339	RB	intron	2	Yes		A
G00032	CG2151	X:7982495	+	Protein	3	chrX:8137582	CG2151	RA	intron	1	Yes		A
G00035	CG15926	X:12202383	+	Protein	4	chrX:12262479
G00050	CG8472	2R:7324017	-	Protein	3	chr2R:8146809
G00053	CG1915	3L:2088375	-	Protein	3	chr3L:2107746	CG1915	RA	intron	2	Yes	B	A
G00053	CG1915	3L:2088375	-	Protein	3	chr3L:2107746	CG1915	RC	intron	2	Yes	B	A
G00060	unknown	3L:10694553	-	Protein	3	chr3L:10730124
G00071	CG33113	2L:4992919	-	Protein	3	chr2L:5000348	CG33113	RB	intron	3	Yes		A
G00071	CG33113	2L:4992919	-	Protein	3	chr2L:5000348	CG33113	RE	intron	2	Yes		A
G00071	CG33113	2L:4992919	-	Protein	3	chr2L:5000348	CG33113	RF	intron	1	Yes		A
G00080	CG1691	X:10543739	-	Protein	3	chrX:10695992	CG1691	RA	intron	2	Yes		B
G00080	CG1691	X:10543739	-	Protein	3	chrX:10695992	CG1691	RB	intron	2	Yes		B
G00080	CG1691	X:10543739	-	Protein	3	chrX:10695992	CG1691	RC	intron	2	Yes		B
G00080	CG1691	X:10543739	-	Protein	3	chrX:10695992	CG1691	RD	intron	2	Yes		B
G00080	CG1691	X:10543739	-	Protein	3	chrX:10695992	CG1691	RE	intron	2	Yes		B
G00080	CG1691	X:10543739	-	Protein	3	chrX:10695992	CG1691	RF	intron	2	Yes		B
G00080	CG1691	X:10543739	-	Protein	3	chrX:10695992	CG1691	RG	intron	2	Yes		B
G00080	CG1691	X:10543739	-	Protein	3	chrX:10695992	CG1691	RH	intron	3	Yes		B
G00082	CG31196	3R:14070016	+	Protein	3	chr3R:14070000	CG31196	RA	intron	1	Yes		A
G00082	CG31196	3R:14070016	+	Protein	3	chr3R:14070000	CG31196	RB	intron	1	Yes		A
G00082	CG31196	3R:14070016	+	Protein	3	chr3R:14070000	CG31196	RC	intron	1	Yes		A
G00082	CG31196	3R:14070016	+	Protein	3	chr3R:14070000	CG31196	RD	intron	1	Yes		A
G00093	CG10990	X:13478069	-	Protein	3	chrX:13641443	CG10990	RA	intron	3	Yes	B	B
G00093	CG10990	X:13478069	-	Protein	3	chrX:13641443	CG10990	RB	intron	4	Yes	B	B
G00102	CG32549	X:18136273	-	Protein	3	chrX:18299347	CG32549	RA	intron	4	Yes		B
G00102	CG32549	X:18136273	-	Protein	3	chrX:18299347	CG32549	RB	intron	4	Yes		B
G00102	CG32549	X:18136273	-	Protein	3	chrX:18299347	CG32549	RD	intron	2	Yes		B
G00102	CG32549	X:18136273	-	Protein	3	chrX:18299347	CG32549	RF	intron	3	Yes		B
G00108	CG10677	3L:5143610	+	Protein	3	chr3L:5177401						C
G00120	unknown	2L:5101005	+	Protein	3	chr2L:5108434
G00126	CG10072	3L:6923844	+	Protein	3	chr3L:6957415						B
G00129	unknown	2L:5101008	+	Protein	3	chr2L:5108437						A
G00131	unknown	2R:11921049	+	Protein	3	chr2R:12744829	CG5935	RA	intron	2	Yes		A
G00131	unknown	2R:11921049	+	Protein	3	chr2R:12744829	CG5935	RB	intron	1	Yes		A
G00131	unknown	2R:11921049	+	Protein	3	chr2R:12744829	CG5935	RC	intron	2	Yes		A
G00131	unknown	2R:11921049	+	Protein	3	chr2R:12744829	CG5935	RD	intron	2	Yes		A
G00140	CG10686	3L:12473327	+	Protein	3	chr3L:12508880	CG10686	RA	intron	1	Yes		A
G00145	CG14478	2R:12525690	+	Enhancer	3	chr2R:13349470	CG14478	RA	intron	1	No	B
G00145	CG14478	2R:12525690	+	Enhancer	3	chr2R:13349470	CG14478	RB	intron	1	No	B
G00152	CG1691	X:10548569	-	Protein	3	chrX:10700822	CG1691	RA	exon	1	No
G00152	CG1691	X:10548569	-	Protein	3	chrX:10700822	CG1691	RB	exon	1	No
G00152	CG1691	X:10548569	-	Protein	3	chrX:10700822	CG1691	RC	exon	1	No
G00152	CG1691	X:10548569	-	Protein	3	chrX:10700822	CG1691	RD	intron	2	Yes		B
G00152	CG1691	X:10548569	-	Protein	3	chrX:10700822	CG1691	RE	intron	2	Yes		B
G00152	CG1691	X:10548569	-	Protein	3	chrX:10700822	CG1691	RF	intron	2	Yes		B
G00152	CG1691	X:10548569	-	Protein	3	chrX:10700822	CG1691	RG	intron	2	Yes		B
G00152	CG1691	X:10548569	-	Protein	3	chrX:10700822	CG1691	RH	intron	3	Yes		B
G00154	CG9216	X:15836025	+	Protein	3	chrX:15999039						B
G00155	CG17579	2R:7845210	+	Enhancer	3	chr2R:8668001
G00157	CG15926	X:12202563	+	Protein	4	chrX:12262659						A
G00171	CG1691	X:10548641	-	Protein	3	chrX:10700894	CG1691	RD	intron	2	Yes		B
G00171	CG1691	X:10548641	-	Protein	3	chrX:10700894	CG1691	RE	intron	2	Yes		B
G00171	CG1691	X:10548641	-	Protein	3	chrX:10700894	CG1691	RF	intron	2	Yes		B
G00171	CG1691	X:10548641	-	Protein	3	chrX:10700894	CG1691	RG	intron	2	Yes		B
G00171	CG1691	X:10548641	-	Protein	3	chrX:10700894	CG1691	RH	intron	3	Yes		B
G00173	unknown	X:6601230	-	Protein	3	chrX:6754887
G00188	CG2216	3R:26202087	-	Protein	3	chr3R:26212721	CG2216	RA	intron	1	Yes		A
G00188	CG2216	3R:26202087	-	Protein	3	chr3R:26212721	CG2216	RB	intron	2	Yes		A
G00188	CG2216	3R:26202087	-	Protein	3	chr3R:26212721	CG2216	RC	intron	2	Yes		A
G00188	CG2216	3R:26202087	-	Protein	3	chr3R:26212721	CG2216	RD	intron	2	Yes		A
G00188	CG2216	3R:26202087	-	Protein	3	chr3R:26212721	CG2216	RE	intron	2	Yes		A
G00189	unknown	2R:10848564	-	Protein	4	chr2R:11221206						B
G00199	CG33113	2L:4992857	-	Protein	3	chr2L:5000286	CG33113	RB	intron	3	Yes		A
G00199	CG33113	2L:4992857	-	Protein	3	chr2L:5000286	CG33113	RD	exon	1	No
G00199	CG33113	2L:4992857	-	Protein	3	chr2L:5000286	CG33113	RE	intron	2	Yes		A
G00199	CG33113	2L:4992857	-	Protein	3	chr2L:5000286	CG33113	RF	intron	1	Yes		A
G00205	CG16858	2L:5016720	-	Protein	3	chr2L:5024149	CG16858	RA	intron	2	Yes		C
G00215	unknown	3L:20540456	+	Protein	3	chr3L:20615018						B
G00219	CG32498	X:3047299	+	Protein	3	chrX:3182894	CG32498	RB	intron	4	Yes		B
G00219	CG32498	X:3047299	+	Protein	3	chrX:3182894	CG32498	RC	intron	3	Yes		B
G00219	CG32498	X:3047299	+	Protein	3	chrX:3182894	CG32498	RD	intron	3	Yes		B
G00219	CG32498	X:3047299	+	Protein	3	chrX:3182894	CG32498	RI	intron	3	Yes		B
G00219	CG32498	X:3047299	+	Protein	3	chrX:3182894	CG32498	RJ	intron	3	Yes		B
G00219	CG32498	X:3047299	+	Protein	3	chrX:3182894	CG32498	RK	intron	3	Yes		B
G00219	CG32498	X:3047299	+	Protein	3	chrX:3182894	CG32498	RO	intron	4	Yes		B
G00237	CG2216	3R:26202103	-	Protein	3	chr3R:26212737	CG2216	RA	intron	1	Yes		A
G00237	CG2216	3R:26202103	-	Protein	3	chr3R:26212737	CG2216	RB	intron	2	Yes		A
G00237	CG2216	3R:26202103	-	Protein	3	chr3R:26212737	CG2216	RC	intron	2	Yes		A
G00237	CG2216	3R:26202103	-	Protein	3	chr3R:26212737	CG2216	RD	intron	2	Yes		A
G00237	CG2216	3R:26202103	-	Protein	3	chr3R:26212737	CG2216	RE	intron	2	Yes		A
G00246	CG9539	2L:6471602	-	Protein	3	chr2L:6479386	CG9539	RA	intron	2	Yes		C
G00255	CG10109	2R:9545658	+	Protein	3	chr2R:10369437	CG10109	RA	intron	1	Yes		C
G00256	CG6382	2L:12424665	+	Protein	3	chr2L:12435794	CG6382	RA	intron	1	Yes		A
G00258	CG5803	2L:18311965	+	Protein	3	chr2L:18333882	CG5803	RA	intron	1	Yes	A	A
G00258	CG5803	2L:18311965	+	Protein	3	chr2L:18333882	CG5803	RB	intron	1	Yes	A	A
G00258	CG5803	2L:18311965	+	Protein	3	chr2L:18333882	CG5803	RC	intron	1	Yes	A	A
G00258	CG5803	2L:18311965	+	Protein	3	chr2L:18333882	CG5803	RD	intron	1	Yes	A	A
G00259	unknown	2L:16727563	+	Protein	5	2L:16727563						A
G00261	CG32423	3R:5143381	-	Protein	3	chr3R:5143365	CG8861	RA	intron	2	Yes	C	C
G00262	CG6944	2L:5535205	+	Enhancer	3	chr2L:5542990	CG6944	RA	intron	1	No	B
G00264	CG10997	X:13552318	-	Protein	3	chrX:13715692	CG10997	RA	intron	1	Yes	C	C
G00273	CG16747	2R:7237105	-	Protein	3	chr2R:8059897	CG16747	RA	intron	1	Yes		B
G00279	CG1640	X:13105068	+	Protein	3	chrX:13268442	CG1640	RA	intron	3	Yes		C
G00279	CG1640	X:13105068	+	Protein	3	chrX:13268442	CG1640	RB	intron	3	Yes		C
G00279	CG1640	X:13105068	+	Protein	3	chrX:13268442	CG1640	RC	intron	3	Yes		C
G00279	CG1640	X:13105068	+	Protein	3	chrX:13268442	CG1640	RD	intron	3	Yes		C
G00279	CG1640	X:13105068	+	Protein	3	chrX:13268442	CG1640	RE	intron	3	Yes		C
G00279	CG1640	X:13105068	+	Protein	3	chrX:13268442	CG1640	RF	intron	3	Yes		C
G00280	CG5499	3R:22682685	+	Protein	3	chr3R:22693320	CG5499	RA	intron	2	Yes	C	C
G00284	CG9042	2L:5937158	-	Protein	3	chr2L:5944943						B
G00287	CG9819	X:16317779	-	Enhancer	3	chrX:16480792	CG9819	RA	intron	1	No	B
G00289	CG31605	2L:8096369	+	Protein	4	chr2L:8096369	CG31605	RA	intron	2	Yes	A	A
G00289	CG31605	2L:8096369	+	Protein	4	chr2L:8096369	CG31605	RB	intron	2	Yes	A	A
G00289	CG31605	2L:8096369	+	Protein	4	chr2L:8096369	CG31605	RC	intron	2	Yes	A	A
G00289	CG31605	2L:8096369	+	Protein	4	chr2L:8096369	CG31605	RD	intron	2	Yes	A	A
G00289	CG31605	2L:8096369	+	Protein	4	chr2L:8096369	CG31605	RE	intron	2	Yes	A	A
G00289	CG31605	2L:8096369	+	Protein	4	chr2L:8096369	CG31605	RF	intron	3	Yes	A	A
G00289	CG31605	2L:8096369	+	Protein	4	chr2L:8096369	CG31605	RG	intron	2	Yes	A	A
G00289	CG31605	2L:8096369	+	Protein	4	chr2L:8096369	CG31605	RH	intron	2	Yes	A	A
G00289	CG31605	2L:8096369	+	Protein	4	chr2L:8096369	CG31605	RI	intron	2	Yes	A	A
G00301	CG33113	2L:4997336	-	Protein	3	chr2L:5004765	CG33113	RB	exon	2	No
G00301	CG33113	2L:4997336	-	Protein	3	chr2L:5004765	CG33113	RE	exon	1	No
G00301	CG33113	2L:4997336	-	Protein	3	chr2L:5004765	CG33113	RF	intron	1	Yes		A
G00305	CG1634	X:8288364	+	Protein	3	chrX:8443451	CG1634	RA	intron	7	Yes	A	A
G00305	CG1634	X:8288364	+	Protein	3	chrX:8443451	CG1634	RB	intron	7	Yes	A	A
G00305	CG1634	X:8288364	+	Protein	3	chrX:8443451	CG1634	RC	intron	7	Yes	A	A
G00308	CG13109	2L:9168488	-	Protein	3	chr2L:9176257
G00319	unknown	2R:11892767	-	Protein	3	chr2R:12716547
G00329	CG18497	2L:161731	-	Protein	3	chr2L:161731
G00343	CG9553	2L:5970639	+	Protein	3	chr2L:5978424
G00344le	CG17950	2R:16756893	-	Protein	3	chr2R:17600847
G00345	CG9936	3L:20943099	-	Enhancer	4	chr3L:21002358	CG9936	RC	intron	3	Yes		A
G00345	CG9936	3L:20943099	-	Enhancer	4	chr3L:21002358	CG9936	RD	intron	3	Yes		A
G00345	CG9936	3L:20943099	-	Enhancer	4	chr3L:21002358	CG9936	RE	intron	3	Yes		A
G00347	CG9936	3L:20943099	-	Enhancer	4	chr3L:21002358	CG9936	RC	intron	3	Yes		A
G00347	CG9936	3L:20943099	-	Enhancer	4	chr3L:21002358	CG9936	RD	intron	3	Yes		A
G00347	CG9936	3L:20943099	-	Enhancer	4	chr3L:21002358	CG9936	RE	intron	3	Yes		A
G00349	CG12702	X:19514548	-	Enhancer	3	chrX:19677621
G00356	CG5670	3R:16783436	+	Protein	3	chr3R:16783419	CG5670	RA	intron	1	Yes		C
G00356	CG5670	3R:16783436	+	Protein	3	chr3R:16783419	CG5670	RC	intron	1	No
G00356	CG5670	3R:16783436	+	Protein	3	chr3R:16783419	CG5670	RF	intron	1	No
G00356	CG5670	3R:16783436	+	Protein	3	chr3R:16783419	CG5670	RG			No
G00357	CG16785	X:527473	-	Protein	3	chrX:664069						B
G00360II	CG9047	2R:19925173	-	Protein	3	chr2R:20769126
G00371	CG6382	2L:12424781	+	Protein	3	chr2L:12435910	CG6382	RA	intron	1	Yes		A
G00378	CG7533	3L:11450072	+	Protein	3	chr3L:11485640	CG7533	RC	intron	1	Yes		A
G00409	CG5461	2L:12482598	-	Protein	3	chr2L:12493727	CG5461	RA	intron	3	Yes	B	B
G00409	CG5461	2L:12482598	-	Protein	3	chr2L:12493727	CG5461	RE	intron	2	Yes	B	B
G00409	CG5461	2L:12482598	-	Protein	3	chr2L:12493727	CG5461	RF	intron	5	Yes	B	B
G00410	CG17950	2R:16757114	-	Protein	3	chr2R:17601068
G00413	CG31605	2L:8083362	+	Protein	4	chr2L:8083362						A
G00428	CG2204	2R:5504911	+	Protein	3	chr2R:6331783	CG2204	RB	intron	2	Yes		A
G00428	CG2204	2R:5504911	+	Protein	3	chr2R:6331783	CG2204	RC	intron	2	No
G00428	CG2204	2R:5504911	+	Protein	3	chr2R:6331783	CG2204	RD	intron	2	Yes		A
G00428	CG2204	2R:5504911	+	Protein	3	chr2R:6331783	CG2204	RE	intron	2	Yes		A
G00428	CG2204	2R:5504911	+	Protein	3	chr2R:6331783	CG2204	RF	intron	2	Yes		A
G00428	CG2204	2R:5504911	+	Protein	3	chr2R:6331783	CG2204	RG	intron	2	Yes		A
G00428	CG2204	2R:5504911	+	Protein	3	chr2R:6331783	CG2204	RH	intron	1	Yes		A
G00434	CG8472	2R:7324709	+	Enhancer	3	chr2R:8147501	CG8472	RA	intron	1	No
G00440	CG2530	3R:912375	-	Enhancer	3	chr3R:912378	CG2530	RA	exon	1	No
G00447	CG7850	3R:3932099	-	Enhancer	3	chr3R:3932084
G00462	CG7850	3R:3932106	-	Enhancer	3	chr3R:3932091
P00002	CG16901	3R:9470804	-	Protein	3	chr3R:9470785	CG16901	RA	intron	1	Yes		B
P00002	CG16901	3R:9470804	-	Protein	3	chr3R:9470785	CG16901	RB	intron	1	Yes		B
P00002	CG16901	3R:9470804	-	Protein	3	chr3R:9470785	CG16901	RC	intron	1	Yes		B
P00002	CG16901	3R:9470804	-	Protein	3	chr3R:9470785	CG16901	RD	intron	1	No
P00047	CG9682	3R:26067624	-	Protein	3	chr3R:26078258
P00695	CG8472	2R:7326413	+	Protein	3	chr2R:8149205	CG8472	RA	intron	2	Yes		C
P01287	unknown	2R:5612595	+	Protein	3	chr2R:6439467
P01291	unknown	2R:13420112	-	Protein	3	chr2R:14243877
P01296	CG11414	2R:19605216	+	Enhancer	3	chr2R:20449171	CG11414	RA	exon	1	No
P01392	CG9042	2L:5936787	+	Protein	3	chr2L:5944572	CG9042	RA	intron	2	Yes		C
P01392	CG9042	2L:5936787	+	Protein	3	chr2L:5944572	CG9042	RB	intron	2	Yes		C
P01392	CG9042	2L:5936787	+	Protein	3	chr2L:5944572	CG9042	RC	intron	2	Yes		C
P01418	unknown	2R:4613463	-	Protein	3	chr2R:5440336
P01432	CG18405	2L:8535571	+	Enhancer	3	chr2L:8543340	CG18405	RA	exon	1	No
P01432	CG18405	2L:8535571	+	Enhancer	3	chr2L:8543340	CG18405	RB	exon	1	No
P01432	CG18405	2L:8535571	+	Enhancer	3	chr2L:8543340	CG18405	RC	exon	1	No
P01496	unknown	X:9424833	-	Enhancer	3	chrX:9579882
P01511LE	CG11451	3L:20718692	+	Protein	3	chr3L:20793775	CG11451	RA	intron	1	Yes		B
P01644	unknown	2R:11892776	-	Protein	3	chr2R:12716556
P01651	CG33261	3L:14706862	-	Enhancer	4	chr3L:14734703
P01664	CG31694	2L:2865171	-	Protein	3	chr2L:2872602	CG31694	RA	intron	1	Yes		A
P01676	CG31694	2L:2865164	-	Protein	3	chr2L:2872595	CG31694	RA	intron	1	Yes		A
P01679	CG7734	2R:6238501	-	Protein	3	chr2R:7061277
P01694	CG4889	2L:7299352	-	Protein	3	chr2L:7307121
P01771	CG2984	X:4426936	+	Protein	3	chrX:4580356
P01776	CG2621	X:2399772	+	Protein	3	chrX:2537033	CG2621	RA	intron	2	Yes		A
P01776	CG2621	X:2399772	+	Protein	3	chrX:2537033	CG2621	RB	intron	2	Yes		A
P01776	CG2621	X:2399772	+	Protein	3	chrX:2537033	CG2621	RC	intron	2	Yes		A
P01776	CG2621	X:2399772	+	Protein	3	chrX:2537033	CG2621	RE	intron	2	Yes		A
P01776	CG2621	X:2399772	+	Protein	3	chrX:2537033	CG2621	RF	intron	2	Yes		A
P01776	CG2621	X:2399772	+	Protein	3	chrX:2537033	CG2621	RH	intron	2	Yes		A
P01776	CG2621	X:2399772	+	Protein	3	chrX:2537033	CG2621	RI	intron	3	Yes		A
P01776	CG2621	X:2399772	+	Protein	3	chrX:2537033	CG2621	RJ	intron	4	Yes		A
P01793	CG8427	2R:7233957	+	Protein	3	chr2R:8056749	CG8427	RA	intron	1	Yes		A
P01810	CG7893	X:18992777	+	Enhancer	3	chrX:19155850
P01849	CG18426	2R:18894655	-	Enhancer	3	chr2R:19738610	CG18426	RA	exon	1	No
P01855	CG30011	2R:5185858	+	Enhancer	3	chr2R:6012730
P01869	CG8815	2R:7658317	-	Enhancer	3	chr2R:8481109
P01884	CG17950	2R:16757166	+	Enhancer	3	chr2R:17601120	CG17950	RA	intron	1	No
P01884	CG17950	2R:16757166	+	Enhancer	3	chr2R:17601120	CG17950	RB	intron	1	No
P01887	CG4889	2L:7299353	-	Enhancer	3	chr2L:7307122
P01902	CG9847	2R:16532374	-	Protein	3	chr2R:17376328	CG9847	RA	intron	2	Yes		B
P01902	CG9847	2R:16532374	-	Protein	3	chr2R:17376328	CG9847	RB	intron	2	Yes		B
P01907	CG4068	X:4676805	-	Enhancer	3	chrX:4830224	CG4068	RC	intron	1	No
P01914	CG10377	2L:6912942	-	Enhancer	3	chr2L:6920711
P01967	CG4379	2L:9691526	-	Enhancer	3	chr2L:9699297
[truncated: 1,020 more rows]
